# Supplementary material for: A New Thinking: Deciphering the Aberrance and Clinical Implication of IGF Axis Regulation Pattern in Clear Cell Renal Cell Carcinoma
Source: Front Immunol. 2022 Jul 22;13:935595. doi: 10.3389/fimmu.2022.935595 (PMC9355597; doi:10.3389/fimmu.2022.935595)
Supplement: Supplementary Table 1 — List of IGF regulator genes. [file DataSheet_1.csv]

gene
PTK2
CRKL
HRAS
AKT1
BAD
CRK
RAF1
YWHAZ
PIK3CA
RPS6KB1
PXN
PIK3R1
YWHAE
IGF1R
IGF1
SHC1
PRKCD
PRKCZ
PTPN1
CA1
GNB2L1
SOS1
NCK2
GRB10
PTPN11
IRS1
IRS2
GRB2
PDPK1
PRKD1
