# Supplementary material for: A New Thinking: Deciphering the Aberrance and Clinical Implication of IGF Axis Regulation Pattern in Clear Cell Renal Cell Carcinoma
Source: Front Immunol. 2022 Jul 22;13:935595. doi: 10.3389/fimmu.2022.935595 (PMC9355597; doi:10.3389/fimmu.2022.935595)
Supplement: Supplementary Table 2 — Clinicopathological features of different subtypes in ccRCC. [file DataSheet_2.csv]

cytoband	5q35.3	5q31.3	5q21.3	5q15	14q13.2	4q31.21	4q32.1	7q34	13q14.2	13q14.2	5q21.3	13q13.3	7q36.1	14q24.2	10p15.3	13q12.12	5q23.2				cytoband	2q37.1	1p36.21	1q44	3p12.2	3p25.3	3p14.1	3p21.2	6q24.1	3p12.3	9p21.3	10q21.3	4q32.1	3p14.1	2q33.3	4q24	9p23	3p14.3	6q24.1	4q26	3p21.31	6q27	3p14.2	5p15.33	14q31.1	3p12.1	3q12.1	4q32.3	3p11.2
q value	5.29E-14	9.45E-11	0.00051415	0.0029096	0.009737	0.01685	0.03918	0.089054	0.15889	0.17718	0.018809	0.17907	0.1478	0.20589	0.20987	0.20987	0.0023667				q value	4.53E-09	1.36E-05	1.82E-05	3.34E-06	0.00017651	1.06E-06	3.55E-07	3.98E-06	0.00082508	0.0029025	0.0039316	2.16E-05	0.00055584	4.40E-07	0.0029899	0.0050726	7.15E-05	6.06E-05	0.0052421	0.00013107	7.97E-05	0.0014469	0.029433	0.032812	0.0081958	0.044855	0.00037745	0.0045478
residual q value	1.40E-10	0.0013895	0.0041824	0.0059484	0.009737	0.026926	0.053739	0.11738	0.15889	0.17718	0.17871	0.17907	0.18519	0.20589	0.20987	0.20987	0.24497				residual q value	2.28E-08	1.36E-05	1.82E-05	2.03E-05	0.00018322	0.00023612	0.00032861	0.00080591	0.0027613	0.0035444	0.0041927	0.0042625	0.0045085	0.0052678	0.0057301	0.0067292	0.0086565	0.0086565	0.014373	0.017834	0.017834	0.020381	0.026723	0.032122	0.034983	0.045221	0.053534	0.058801
wide peak boundaries	chr5:174849535-181538259	chr5:142847328-144638266	chr5:105921744-105962413	chr5:95848503-95905160	chr14:34579437-36935658	chr4:143815908-143836688	chr4:158690157-161087244	chr7:142554532-142768718	chr13:48705106-49658353	chr13:44708773-47284047	chr5:109957729-109964552	chr13:35489388-36452162	chr7:151579076-152375931	chr14:69869205-72198722	chr10:1-16734064	chr13:23071676-25133427	chr5:123756335-123951212				wide peak boundaries	chr2:233007699-233356201	chr1:8816334-33515417	chr1:247108997-247173023	chr3:79765768-84639096	chr3:1-24832433	chr3:64683188-65355232	chr3:51382436-52250695	chr6:139466098-139862477	chr3:75315280-78601409	chr9:21865499-22448738	chr10:66967072-67169480	chr4:155805024-157224318	chr3:69122008-69742586	chr2:206308778-207540320	chr4:105162620-105684820	chr9:12818602-13107601	chr3:56618031-57601005	chr6:140205061-142075735	chr4:118606498-118686054	chr3:46407674-46499121	chr6:166379061-166929744	chr3:61249159-63820308	chr5:1344241-1394961	chr14:55714583-85391069	chr3:81758393-86483969	chr3:98898856-102163715	chr4:146512558-190214555	chr3:86987766-87984320
genes in wide peak	CANX	NR3C1	[RAB9BP1]	ELL2	CFL2	LOC105377458	ETFDH	PRSS1	MLNR	CPB2	[LOC100289673]	CCNA1	PRKAG2	MAP3K9	ADARB2	PARP4	[LINC01170]				genes in wide peak	INPP5D	AK2	ZNF124	GBE1	ATP2B2	ADAMTS9-AS2	ACY1	LINC01625	ROBO2	CDKN2A	LRRTM3	CTSO	FRMD4B	hsa-mir-3130-3	PPA2	SNORD137	ARF4	MIR3668	LOC729218	LTF	RPS6KA2	PTPRG	LINC01511	ACTN1	CADM2	COL8A1	hsa-mir-1979	POU1F1
	CLTB	ARHGAP26		LINC01554	NFKBIA		PPID	MTRNR2L6	FNDC3A	ESD		DCLK1	KMT2C	SLC8A3	ATP5C1	ATP12A						NEU2	ALPL	C1orf229	LOC728290	BTD		ALAS1	LOC100132735	LINC00960	CDKN2B		GLRB		KLF7	ARHGEF38		HESX1	MIR4465	LOC101929741		MIR1913	CADPS		ACYP1	LINC00971	RPL24	AGA	CHMP2B
	DBN1	KCTD16			PAX9		RAPGEF2		PHF11	GTF2F2		SPG20	GALNT11	ADAM21	CALML3	MIPEP						SAG	ADGRB2			CAV3		DUSP7		FAM86DP	CDKN2A-AS1		TDO2		ADAM23	ARHGEF38-IT1		FAM208A				RPS6KA2-AS1	FEZF2		ARG2	MIR5688	TOMM70	SLC25A4	MIR4795
	DRD1	HMHB1			PSMA6		FNIP2		RCBTB1	HTR2A		NBEA	GALNTL5	ADAM20	AKR1C4	PABPC3						ATG16L1	C1QA			DAZL		GRM2		ZNF717	CDKN2B-AS1		ASIC5		FASTKD2	TET2-AS1		APPL1				RPS6KA2-IT1	C3orf14		ZFP36L1	CADM2-AS2	TFG	ANXA2P1	LINC00506
	F12	YIPF5			SRP54		C4orf45		CYSLTR2	LCP1		SOHLH2	PRKAG2-AS1	RGS6	KLF6	SGCG						SCARNA6	C1QB			FANCD2		RPL29		FRG2C			PDGFC		CPO			ARHGEF3					SNTN		ENTPD5	SNORA95	FILIP1L	CASP3
	FGFR4	MIR5197			NKX2-1		MIR3688-1		CDADC1	TPT1		CCDC169		MED6	AKR1C1	SACS						SCARNA5	C1QC			FBLN2		MANF		MIR1324					MDH1B			IL17RD					SYNPR		DIO2		ABI3BP	LRBA
	FLT4	ARHGAP26-AS1			KIAA0391		MIR3688-2		CAB39L	ZC3H13		LINC00445		PCNX1	AKR1C2	TNFRSF19						LOC101928881	CA6			GRM7		RRP9		MIR4273					LOC200726			ASB14					LINC00698		DLST		ZBTB11	CLCN3
	GRK6	ARHGAP26-IT1			BAZ1A				SETDB2	LRCH1		SPG20-AS1		TTC9	GATA3	CENPJ							CAPZB			HRH1		DCAF1							DYTN			DNAH12					PTPRG-AS1		EIF2S1		IMPG2	CPE
	GRM6				NKX2-8				ARL11	NUFIP1		CCDC169-SOHLH2		SIPA1L1	GDI2	RNF17							CASP9			IL5RA		PARP3							MIR1302-4			PDE12					SYNPR-AS1		ERH		TRMT10C	CTSO
	HK3				MBIP				LOC105370203	GPALPP1				COX16	IDI1	SPATA13							RUNX3			IRAK2		TWF2							MIR3130-1			SPATA12							ESR2		TMEM45A	DCTD
	HNRNPAB				PPP2R3C				SETDB2-PHF11	RUBCNL				SYNJ2BP	IL2RA	C1QTNF9							TNFRSF8			ITPR1		RAD54L2							MIR3130-2			ARHGEF3-AS1							ESRRB		TBC1D23	EDNRA
	HNRNPH1				SNX6					COG3				SMOC1	IL15RA	TPTE2P6							CDA			OGG1		ABHD14A							MIR2355			LOC105377102							FNTB		NIT2	ETFDH
	HRH2				BRMS1L					LINC00330				ADAM21P1	ITIH2	C1QTNF9B							CDC42			OXTR		POC1A							LOC101927865			ARF4-AS1							FOS		PCNP	F11
	LTC4S				INSM2					ERICH6B				LOC145474	PFKFB3	ANKRD20A19P							CD52			PPARG		RBM15B							MIR7845										FUT8		SENP7	ACSL1
	MGAT1				SLC25A21					SPERT				ADAM20P1	PFKP	C1QTNF9B-AS1							RCC1			RAB5A		TEX264																	GPX2		NFKBIZ	FAT1
	MAPK9				RALGAPA1					LRRC63				SNORD56B	PHYH	TPTE2P1							CLCN6			RAF1		TLR9																	GSTZ1		CEP97	FGA
	PROP1				SFTA3					SLC25A30				LOC646548	PRKCQ	MIR2276							CLCNKA			RPL15		PCBP4																	GTF2A1		CMSS1	FGB
	SLC34A1				IGBP1P1					SIAH3				SYNJ2BP-COX16	RSU1	SACS-AS1							CLCNKB			RPL32		ABHD14B																	HIF1A		ADGRG7	FGG
	SNCB				FAM177A1					KCTD4				LOC101928075	ITGA8	LINC00327							CNR2			SATB1		GPR62																	HSPA2		NXPE3	FRG1
	ZNF354A				NKX2-1-AS1					SNORA31				LINC01269	PRPF18	LINC00566							COL16A1			SEC13		IQCF1																	LTBP2		FAM172BP	GK3P
	SQSTM1				PTCSC3					TPT1-AS1					AKR1C3	SPATA13-AS1							CORT			SETMAR		PPM1M																	MAX		LOC152225	GLRB
	PDLIM7				LINC00609					CPB2-AS1					CDC123								DDOST			SLC6A1		IQCF2																	MAP3K9		PDCL3P4	GPM6A
	ADAMTS2				LOC101927178					LINC00563					PTER								DFFA			SLC6A6		IQCF5																	ALDH6A1		LNP1	GRIA2
	MAML1				SNORA101B					HTR2A-AS1					NMT2								E2F2			SLC6A11		IQCF3																	MNAT1		TMEM30CP	GUCY1A3
	GFPT2									SLC25A30-AS1					USP6NL								ECE1			SYN2		IQCF6																	MTHFD1		ZBTB11-AS1	GUCY1B3
	RACK1									LOC101929259					OPTN								PHC2			THRB		LINC00696																	SIX6		MIR3921	HMGB2
	RGS14									LINC01198					NET1								EPHA2			TIMP4		IQCF4																	OTX2		HP09053	HPGD
	CPLX2									LINC01055					PITRM1								ENO1			NR2C2		ABHD14A-ACY1																	PGF			ING2
	BTNL3														RPP38								EPB41			UBE2E1		IQCF5-AS1																	PIGH			IRF2
	LMAN2														CELF2								EPHA8			UBE2E2		LOC101929054																	PPM1A			KLKB1
	MGAT4B														ZMYND11								EPHB2			VHL																			PPP2R5E			NR3C2
	B4GALT7														NUDT5								EXTL1			WNT7A																			PRKCH			MTNR1A
	RNF44														WDR37								EYA3			XPC																			PSEN1			NEK1
	TBC1D9B														SEPHS1								FABP3			BRPF1																			PSMA3			NPY1R
	N4BP3														KIN								FGR			COLQ																			ABCD4			NPY2R
	FAF2														DIP2C								MTOR			CAMK1																			RAD51B			NPY5R
	ZNF346														LARP4B								FUCA1			BHLHE40																			ARID4A			GATB
	TSPAN17														GTPBP4								IFI6			KAT2B																			RTN1			PLRG1
	OR2V1														UPF2								GALE			SH3BP5																			SEL1L			POU4F2
	PRELID1														RNU6-1								SFN			VGLL4																			SRSF5			PPID
	ZNF354C														HSPA14								GPR3			EDEM1																			SIX1			RPS3A
	C5orf45														CALML5								HCRTR1			TBC1D5																			SLC8A3			MSMO1
	DDX41														ANKRD16								HDAC1			TATDN2																			SLC10A1			SFRP2
	NOP16														FAM208B								HMGN2			SRGAP3																			SNAPC1			TDO2
	UIMC1														SEC61A2								HMGCL			IQSEC1																			SPTB			TLL1
	RAB24														OLAH								HPCA			NR1D2																			TGFB3			TLR2
	FAM193B														MCM10								HSPG2			ARPC4																			TSHR			TLR3
	TMED9														DHTKD1								HTR1D			TADA3																			ZBTB25			VEGFC
	CDHR2														FRMD4A								HTR6			ATG7																			DPF3			GLRA3
	NHP2														IDI2-AS1								ID3			CHL1																			NUMB			SORBS2
	RNF130														CAMK1D								STMN1			CAND2																			ADAM21			SAP30
	KIAA1191														SFMBT2								LCK			RFTN1																			ADAM20			SNORD73A
	CLK4														DCLRE1C								MATN1			NUP210																			DCAF5			LRAT
	CNOT6														SUV39H2								MFAP2			PLCL2																			ALKBH1			HAND2
	NSD1														ECHDC3								MTHFR			ANKRD28																			EIF2B2			RAPGEF2
	GMCL1P1														ASB13								NBL1			CAPN7																			PNMA1			MFAP3L
	RMND5B														TUBAL3								NPPA			MKRN2																			NRXN3			MAB21L2
	BTNL8														FAM188A								NPPB			THUMPD3																			AKAP5			ADAM29
	DOK3														ITIH5								OPRD1			HACL1																			SPTLC2			ANXA10
	ZFP2														AKR1E2								PAFAH2			TTLL3																			RGS6			KLHL2
	RUFY1														FAM107B								PAX7			CNTN6																			SUSD6			SCRG1
	PRR7														CCDC3								PEX14			LSM3																			KIAA0586			PALLD
	OR4F16														TAF3								PGD			NKIRAS1																			AREL1			KIAA0922
	TRIM7														FBXO18								PIK3CD			LINC00312																			MED6			TRIM2
	MXD3														RBM17								PLA2G2A			LMCD1																			GPHN			ANP32C
	THOC3														IDI2								PLA2G5			SSUH2																			VTI1B			FAM149A
	TRIM52														UCN3								PLOD1			TRNT1																			BATF			FBXO8
	PHYKPL														SFTA1P								EXOSC10			CRBN																			NPC2			ARFIP1
	UNC5A														PROSER2-AS1								PPP1R8			CCDC174																			AHSA1			PDLIM3
	TRIM41														UCMA								PTAFR			GHRL																			EXOC5			SPOCK3
	COL23A1														C10orf111								RAP1GAP			ARL8B																			ACOT2			AADAT
	SCGB3A1														FAM171A1								RBBP4			SETD5																			TMED10			FAM198B
	SFXN1														BEND7								RHCE			TMEM40																			C14orf1			ASIC5
	GPRIN1														LINC00710								RHD			EMC3																			VASH1			GALNT7
	ZNF354B														PROSER2								RNU1-4			BRK1																			ZBTB1			CLDN22
	OR2Y1														LINC00700								SNORA73A			RAD18																			SNW1			DKFZP434I0714
	BTNL9														LINC00705								RPA2			LRRN1																			PCNX1			DCHS2
	HIGD2A														AKR1C8P								RPL11			CIDEC																			DAAM1			HPF1
	FAM153B														TUBB8								RPS6KA1			RBSN																			TTLL5			1-Mar
	LOC202181														AKR1C6P								RSC1A1			MTMR14																			SYNE2			NEIL3
	EIF4E1B														C1QL3								SDHB			MRPS25																			ANGEL1			FBXW7
	RASGEF1C														LINC00200								SRSF4			CRELD1																			ZFYVE26			TMEM144
	FAM153A														LINC00701								SLC2A5			TMEM43																			TTC9			TMA16
	ARL10														LOC399715								SLC9A1			ZNF385D																			PLEKHG3			UFSP2
	OR2V2														GATA3-AS1								SRM			HDAC11																			SIPA1L1			DDX60
	ZNF454														ACBD7								TAF12			TSEN2																			DCAF4			CDKN2AIP
	C5orf60														CELF2-AS1								TCEA3			GRIP2																			PLEK2			TENM3
	PRR7-AS1														PRR26								TCEB3			C3orf20																			TIMM9			TMEM184C
	PFN3														PRKCQ-AS1								TNFRSF1B			JAGN1																			MLH3			LRP2BP
	ZNF879														CELF2-AS2								ZSCAN20			LINC00852																			KCNH5			PDGFC
	SIMC1														CDNF								ZBTB17			IL17RC																			POMT2			FSTL5
	FLJ16171														ADARB2-AS1								SLC30A2			EAF1																			COQ6			STOX2
	MIR340														MEIG1								LUZP1			OXNAD1																			FCF1			CFAP97
	SNORD95														CALML3-AS1								PRDM2			FANCD2OS																			RDH11			FNIP2
	SNORD96A														PPIAP30								LAPTM5			GALNT15																			COX16			SH3RF1
	LOC643201														LINC00704								PTP4A2			KCNH8																			DACT1			RXFP1
	ZFP62														MIR1265								ARID1A			CHCHD4																			ATP6V1D			SPCS3
	CBY3														MIR548Q								SNHG3			METTL6																			JKAMP			TRAPPC11
	FAM153C														MIR4293								NR0B2			TAMM41																			DHRS7			ARHGAP10
	LOC728554														MIR3155A								FCN3			IL17RE																			SIX4			CENPU
	AACSP1														PITRM1-AS1								YARS			SGO1																			ZFYVE1			HAND2-AS1
	LINC00847														LINC00703								AKR7A2			PP2D1																			TMEM260			MAP9
	OR4F29														LINC00707								ALDH4A1			EFHB																			C14orf105			WWC2
	LOC100132062														LINC00708								EIF3I			CPNE9																			EXD2			CEP44
	MIR1229														LINC00709								EIF4G3			LINC00691																			VRTN			SNX25
	MIR1271														MIR4480								MAP3K6			FGD5																			SYNJ2BP			TTC29
	MIR4281														MIR4454								DHRS3			LOC152274																			SLC39A9			MND1
	LOC100507387														MIR4481								SNRNP40			CIDECP																			FLVCR2			SLC10A7
	TRIM52-AS1														MIR548AK								THEMIS2			CNTN4																			GPATCH2L			TKTL2
	MIR4638														MIR3155B								H6PD			SUMF1																			AP5M1			CBR4
	HEIH														LINC00702								SDC3			RPUSD3																			ACTR10			FHDC1
	LOC100996385														LINC00706								CROCC			PRRT3																			YLPM1			LOC90768
	LOC100996419														MIR5699								PUM1			LINC00606																			CCDC177			PRMT9
	LOC101928445														LOC101927762								ZBTB40			LINC00620																			ADCK1			DDX60L
	CTC-338M12.4														LOC101927964								MFN2			DPH3																			TMEM63C			NAF1
	MIR8089														LOC101928150								PTPRU			LOC339862																			PELI2			WDR17
	LINC01574														LOC101928272								CELA3A			COL6A4P1																			RHOJ			ZFP42
	LOC102577426														LOC101928298								WASF2			TPRXL																			GALNT16			SPATA4
	LOC105377763														LOC101928322								ANGPTL7			LHFPL4																			PLEKHH1			ENPP6
															LOC101928453								HNRNPR			VENTXP7																			TRMT5			ASB5
															RNU6-7								SRRM1			LOC401052																			ZNF410			SH3D19
															MIR6078								CNKSR1			THUMPD3-AS1																			NGB			WWC2-AS2
															MIR7641-2								UBE4B			EMC3-AS1																			RBM25			FAM218A
															MIR6072								MAD2L2			SNORA7A																			VIPAS39			C4orf45
															LOC102723376								PDPN			THRB-AS1																			SMOC1			DCLK2
															RNU6-2								KHDRBS1			MIR563																			IRF2BPL			TRIM60
															LOC105376351								GMEB1			MIR885																			MPP5			RBM46
															LOC105376360								NUDC			EGOT																			PCNX4			C4orf46
															LOC105376365								MASP2			GHRLOS																			GPR135			TIGD4
															LOC105376382								SRSF10			MKRN2OS																			ZC2HC1C			TMEM154
															LOC105376398								RCAN3			FGD5P1																			C14orf169			TMEM192
															LOC105376430								MST1P2			LMCD1-AS1																			BBOF1			RWDD4
															LOC105755953								MST1L			SRGAP3-AS3																			SGPP1			PRIMPOL
															SNORD142								PADI2			MIR4270																			SLIRP			TRIML2
															SNORD129								LYPLA2			MIR3135A																			DNAL1			CCDC110
															LINP1								CTRC			MIR378B																			RPS6KL1			CYP4V2
																							DNAJC8			MIR3134																			SYT16			F11-AS1
																							CLSTN1			MIR3714																			STON2			LINC01098
																							AKR7A3			FGD5-AS1																			CIPC			RNF175
																							SPEN			SH3BP5-AS1																			PAPLN			LOC339975
																							KDM1A			UBE2E2-AS1																			CHURC1			TRIML1
																							WDTC1			BHLHE40-AS1																			ELMSAN1			LOC340017
																							EMC1			ARPC4-TTLL3																			LIN52			PRSS48
																							KIF1B			MIR4791																			NEK9			ANKRD37
																							PLEKHM2			MIR4790																			IFT43			LOC389247
																							OTUD3			MIR4792																			WDR89			TRIM61
																							KAZN			GRM7-AS1																			L3HYPDH			HELT
																							DNAJC16			CNTN4-AS1																			NAA30			LINC01060
																							UBR4			CNTN4-AS2																			GPHB5			FAM92A1P2
																							ATP13A2			SGO1-AS1																			NOXRED1			LOC441052
																							TARDBP			PRRT3-AS1																			JDP2			C4orf47
																							CELA3B			SLC6A1-AS1																			ISCA2			GALNTL6
																							PADI4			UBE2E1-AS1																			ACOT4			FRG2
																							TMEM50A			HDAC11-AS1																			RDH12			SLED1
																							KPNA6			ZNF385D-AS1																			ADAM21P1			FLJ38576
																							STX12			ZNF385D-AS2																			PPP1R36			MIR578
																							CLIC4			ATP2B2-IT2																			SLC38A6			LINC00290
																							SYF2			ITPR1-AS1																			C14orf37			LOC728175
																							SZRD1			LINC00690																			LOC145474			FAM160A1
																							LDLRAP1			CHL1-AS1																			PTGR2			LOC729870
																							FBXO2			LINC01266																			FAM161B			MIR3945HG
																							FBXO6			GRM7-AS3																			LRRC74A			CLDN24
																							PLA2G2D			LOC101927394																			ISM2			DUX4
																							SNORA73B			LOC101927416																			CEP128			MIR1305
																							RNU11			LINC01267																			FAM71D			MIR548G
																							RNU6-1			SATB1-AS1																			TMEM229B			LOC100419170
																							RNU5E-1			LOC101927829																			ACTN1-AS1			DBET
																							RNU1-3			LOC101927854																			TMEM30B			MIR548T
																							RNU1-2			LOC102723448																			SAMD15			MIR3140
																							RNU1-1			GRM7-AS2																			PROX2			MIR4276
																							HSPB7			LOC105376955																			LOC283575			MIR3945
																							AHDC1			LOC105376975																			ZDHHC22			MIR3688-1
																							SMPDL3B			SNORA93																			TMED8			LINC01207
																							LINC00339																						C14orf178			APELA
																							UBIAD1																						ADAM20P1			LOC100506085
																							PADI1																						C14orf39			LOC100506107
																							PLA2G2E																						SNORD56B			LOC100506122
																							HP1BP3																						VSX2			LINC01093
																							CELA2B																						SLC35F4			LOC100506272
																							ZNF593																						LRRC9			MIR4455
																							MECR																						RAB15			MIR4453
																							MRTO4																						PSMA3-AS1			MIR4454
																							YTHDF2																						TOMM20L			MIR4799
																							ZCCHC17																						HEATR4			MIR3688-2
																							PADI3																						FLJ22447			LOC100996286
																							WNT4																						PLEKHD1			LOC101927849
																							FBXO42																						LINC00238			LOC101928052
																							RNF186																						TEX21P			LOC101928131
																							GPN2																						ACOT1			LINC01179
																							FBLIM1																						ACOT6			LINC01612
																							MED18																						FUT8-AS1			LOC101928314
																							PQLC2																						RPL13AP3			LOC101928509
																							CASZ1																						LINC00520			LOC101928551
																							TRNAU1AP																						LINC00643			LOC101928590
																							AIM1L																						LOC646548			LINC01099
																							TMEM51																						SYNDIG1L			WWC2-AS1
																							BSDC1																						SNORA79			LINC01262
																							XKR8																						MIR625			LOC101930370
																							TMEM39B																						CCDC175			DEAR
																							ARHGEF10L																						LINC01220			MIR6082
																							VPS13D																						LOC100128233			LOC102723766
																							TMEM57																						LOC100289511			LOC102724776
																							TRIM62																						MIR1260A			LOC105377480
																							CAMK2N1																						OTX2-AS1			LVCAT8
																							ASAP3																						MIR548H1			LOC105377590
																							PNRC2																						LOC100506321			LINC01596
																							PIGV																						LOC100506476
																							NBPF1																						LOC100506498
																							NECAP2																						LOC100506603
																							IQCC																						LOC100506700
																							RCC2																						SYNJ2BP-COX16
																							TMEM234																						CHURC1-FNTB
																							MTFR1L																						MIR4505
																							CTNNBIP1																						MIR4708
																							RSRP1																						MIR4709
																							AGTRAP																						MIR4706
																							PITHD1																						DIO2-AS1
																							MAN1C1																						HIF1A-AS1
																							NIPAL3																						HIF1A-AS2
																							SEPN1																						MIR5694
																							DISP3																						MIR5586
																							KIF17																						LOC100996664
																							KIAA1522																						LOC101927690
																							GRHL3																						LOC101927780
																							IL22RA1																						LOC101928075
																							MIIP																						LOC101928123
																							CELA2A																						LOC101928143
																							GPATCH3																						LOC101928504
																							TINAGL1																						LINC01467
																							PLA2G2F																						LINC00644
																							S100PBP																						MIR7641-2
																							CEP85																						MIR7843
																							NMNAT1																						MIR7855
																							PINK1																						LINC01500
																							MARCKSL1																						LOC102723809
																							PRAMEF1																						LOC102724153
																							PRAMEF2																						LOC102724190
																							PHACTR4																						LINC01269
																							AUNIP																						SALRNA1
																							CCDC28B																						LINC01629
																							EFHD2																						LOC105370586
																							RSG1																						LOC105370605
																							NKAIN1
																							MUL1
																							LIN28A
																							AGMAT
																							FAM110D
																							DHDDS
																							GPR157
																							SPSB1
																							ZNF436
																							TAS1R2
																							SYNC
																							ACTL8
																							TSSK3
																							SH3BGRL3
																							SESN2
																							TMEM222
																							USP48
																							NBPF3
																							ZDHHC18
																							SLC25A33
																							DDI2
																							LZIC
																							TRIM63
																							FAM167B
																							CROCCP2
																							SYTL1
																							IGSF21
																							SNHG12
																							KIAA2013
																							STPG1
																							SPOCD1
																							UBXN11
																							C1orf158
																							FBXO44
																							ATPIF1
																							AZIN2
																							TMEM54
																							CROCCP3
																							FHAD1
																							RAB42
																							FAM46B
																							RBP7
																							KDF1
																							LRRC38
																							AADACL3
																							IFFO2
																							MYOM3
																							RNF19B
																							A3GALT2
																							KLHDC7A
																							VWA5B1
																							UBXN10
																							ARHGEF19
																							C1orf127
																							ZNF436-AS1
																							DCDC2B
																							ZNF362
																							LINC01225
																							PDIK1L
																							C1orf64
																							SLC2A7
																							IFNLR1
																							FAM43B
																							PAQR7
																							FAM76A
																							TMEM201
																							TXLNA
																							TMEM51-AS1
																							AKR7L
																							FNDC5
																							TMCO4
																							ZNF683
																							MDS2
																							C1orf167
																							LINC01226
																							LOC284632
																							SLC25A34
																							ESPNP
																							MTMR9LP
																							ZBTB8OS
																							LINC01141
																							AADACL4
																							PRAMEF5
																							HNRNPCL1
																							PRAMEF10
																							SERINC2
																							FAM131C
																							PADI6
																							DRAXIN
																							SPATA21
																							CENPS
																							CATSPER4
																							TMEM82
																							TRNP1
																							CD164L2
																							PRAMEF12
																							PRAMEF8
																							PRAMEF18
																							PRAMEF17
																							PLA2G2C
																							TMEM200B
																							PRAMEF4
																							PRAMEF13
																							SH2D5
																							NCMAP
																							LDLRAD2
																							MIR34A
																							PRAMEF11
																							PRAMEF6
																							HNRNPCL2
																							UQCRHL
																							MINOS1
																							PRAMEF7
																							PRAMEF25
																							PEF1
																							RPS14P3
																							ACTG1P20
																							PIK3CD-AS1
																							PRAMEF26
																							PRAMEF33P
																							PRAMEF19
																							PRAMEF20
																							LACTBL1
																							LOC646471
																							PRAMEF34P
																							HNRNPCL3
																							ZBTB8A
																							PRAMEF22
																							PRAMEF15
																							SCARNA1
																							SNORA44
																							SNORA61
																							SNORA59A
																							SNORA16A
																							SNORD103C
																							SNORD99
																							SNORD103A
																							C1orf195
																							ZBTB8B
																							C1orf234
																							PRAMEF14
																							FAM231A
																							FAM231C
																							FLJ37453
																							FAM229A
																							MATN1-AS1
																							LOC100132147
																							FAM231B
																							MIR1256
																							MIR1976
																							MIR1290
																							NPPA-AS1
																							MIR3115
																							MIR4253
																							MIR1273D
																							MIR4254
																							MIR3917
																							MIR3605
																							MIR3675
																							ENO1-AS1
																							LOC100506022
																							LOC100506730
																							LOC100506801
																							TCEB3-AS1
																							LOC100506985
																							APITD1-CORT
																							MINOS1-NBL1
																							MIR4695
																							MIR4420
																							MIR4419A
																							MIR3972
																							MIR4425
																							MIR4684
																							MIR5096
																							MIR4418
																							MIR4632
																							MIR378F
																							RCAN3AS
																							MIR5585
																							MIR5697
																							PINK1-AS
																							MTOR-AS1
																							LINC01355
																							HNRNPCL4
																							LOC101927876
																							LOC101927895
																							UBXN10-AS1
																							LOC101928043
																							LOC101928163
																							LOC101928303
																							LOC101928324
																							LOC101928460
																							LOC101928728
																							PIK3CD-AS2
																							LOC101929181
																							LOC101929406
																							LOC101929464
																							PRAMEF27
																							RNU6-7
																							RNU6-8
																							MIR6084
																							MIR6728
																							MIR6731
																							MIR7846
																							MIR6127
																							MIR6730
																							MIR6729
																							LOC102724571
																							LOC102724659
																							RNU6-2
																							LOC105376736
																							LOC105376805
																							LOC105378614
																							MIR34AHG
[truncated: 18 more columns]
