# Supplementary material for: A New Thinking: Deciphering the Aberrance and Clinical Implication of IGF Axis Regulation Pattern in Clear Cell Renal Cell Carcinoma
Source: Front Immunol. 2022 Jul 22;13:935595. doi: 10.3389/fimmu.2022.935595 (PMC9355597; doi:10.3389/fimmu.2022.935595)
Supplement: Supplementary Table 3 — Recurrently amplification and deletion regions in the three subtypes calculated by GISTIC2.0. [file DataSheet_3.csv]

cytoband	1p31.3	1q32.1	1p13.3	3q26.33	3q26.2	3p14.1	3q25.31	3q22.2	4q22.1	4q28.3	4q12	5q35.1	5q31.3	6p21.2	6p21.1	6p21.2	6p21.1	6p21.1	6p21.1	6p21.1	6p21.1	6p21.1	8q21.13	8q23.3	9p24.1	9p23	9p24.1	9p24.3	9p24.2	9p24.1	9p24.3	11q24.2	12p11.22	15q26.1	15q15.1	17q12	17q25.1	21q22.3				cytoband	9p23	9p21.3	1p31.1	2q35	1p36.13	2q37.3	3q11.2
q value	0.24699	0.24699	0.24699	0.24699	0.24699	0.24699	0.24699	0.24699	0.24699	0.24699	0.24699	0.24699	0.24699	0.24699	0.24699	0.24699	0.24699	0.24699	0.24699	0.24699	0.24699	0.24699	0.24699	0.24699	0.24699	0.24699	0.24699	0.24699	0.24699	0.24699	0.24699	0.24699	0.24699	0.24699	0.24699	0.24699	0.24699	0.24699				q value	2.98E-11	2.55E-10	8.93E-10	1.84E-08	2.18E-09	5.86E-08	0.00012578
residual q value	0.24699	0.24699	0.24699	0.24699	0.24699	0.24699	0.24699	0.24699	0.24699	0.24699	0.24699	0.24699	0.24699	0.24699	0.24699	0.24699	0.24699	0.24699	0.24699	0.24699	0.24699	0.24699	0.24699	0.24699	0.24699	0.24699	0.24699	0.24699	0.24699	0.24699	0.24699	0.24699	0.24699	0.24699	0.24699	0.24699	0.24699	0.24699				residual q value	2.98E-11	2.55E-10	1.04E-09	1.53E-06	3.50E-06	2.09E-05	0.00012764
wide peak boundaries	chr1:64253978-64279932	chr1:203730589-205249296	chr1:108962291-108971724	chr3:179234185-179424135	chr3:169342046-170590641	chr3:64969255-64970905	chr3:155352677-155876951	chr3:134452130-135878917	chr4:87761588-87778383	chr4:130246261-130250779	chr4:54292185-54293359	chr5:145754165-181538259	chr5:138225024-181538259	chr6:39424943-40813233	chr6:41682168-41854460	chr6:39375677-39403942	chr6:42573919-43052682	chr6:43065535-43104222	chr6:41623097-41662169	chr6:42180943-42214867	chr6:42277067-42308590	chr6:42072554-42165360	chr8:81463779-81465893	chr8:112626280-145138636	chr9:5037462-5097280	chr9:10546815-10549053	chr9:4959163-5024491	chr9:860572-875165	chr9:2537695-2853391	chr9:4722463-4801562	chr9:2117044-2127314	chr11:124241035-124248599	chr12:29180802-29185531	chr15:89614914-90454196	chr15:40856002-40886435	chr17:37534769-38254552	chr17:59853286-83257441	chr21:41477658-41485182				wide peak boundaries	chr9:8310705-10619051	chr9:21865499-21997723	chr1:71234073-73311663	chr2:218697953-218782763	chr1:19332013-19595252	chr2:236129439-242193529	chr3:96354798-97658365
genes in wide peak	[UBE2U]	ATP2B4	WDR47	PIK3CA	MECOM	ADAMTS9-AS2	GMPS	EPHB1	[IBSP]	[LOC101927282]	PDGFRA	ADRA1B	ADRA1B	MOCS1	PGC	KIF6	MEA1	PTK7	MDFI	GUCA1B	TRERF1	GUCA1A	[FABP9]	ADCY8	JAK2	PTPRD	JAK2	DMRT1	VLDLR	RCL1	SMARCA2	[OR8G1]	FAR2	ANPEP	SPINT1	HNF1B	AANAT	TMPRSS2				genes in wide peak	PTPRD	CDKN2A	NEGR1	TTLL4	CAPZB	AGXT	EPHA6
		KISS1	CLCC1	KCNMB3	CLDN11		SLC33A1	ANAPC13				ADRB2	ADRB2	DAAM2	TFEB		PEX6	KLC4		MRPS10		TAF8		ANXA13					PUM3	AK3				IDH2	RHOV	DDX52	ACOX1						PTPRD-AS1	CDKN2A-AS1	NEGR1-IT1			KIF1A	MIR8060
		MDM4		ZNF639	PRKCI		PLCH1	CEP63				ANXA6	ANXA6	LRFN2	FRS3		PPP2R5D					C6orf132		ADGRB1					KCNV2					PLIN1		SYNRG	ACTG1						LOC105375972		LINC01360			BOK
		PIK3C2B		MFN1	SKIL		C3orf33	KY				ATOX1	ATOX1	KIF6	USP49		PRPH2							CYC1					VLDLR-AS1					PEX11A		TBC1D3F	BIRC5											COL6A3
		RBBP5		GNB4	TERC							BNIP1	BNIP1	LINC00951	PRICKLE4		TBCC							CYP11B1										IQGAP1		YWHAEP7	APOH											DTYMK
		REN			SEC62							CAMK2A	CAMK2A	TDRG1	TOMM6		CUL7							CYP11B2										AP3S2		TBC1D3C	ARHGDIA											GBX2
		SNRPE			GPR160							CANX	CANX	LOC100505635			CNPY3							EEF1D										SEMA4B		LOC440434	CA4											GPC1
		CNTN2			MYNN							CCNG1	CCNG1				UBR2							EXT1										CIB1		TBC1D3	CACNG1											GPR35
		SOX13			SLC7A14							CD74	CD14				GLTSCR1L							GLI4										GABARAPL3		TBC1D3H	CD7											HDLBP
		ZC3H11A			LRRC31							CDX1	CD74				GNMT							GML										NGRN		TBC1D3G	CD79B											NDUFA10
		TMCC2			PHC3							CLTB	CDC25C				RRP36							GPR20										MESP1		TBC1D3K	CDK3											2-Sep
		LRRN2			ACTRT3							CSF1R	CDX1				KLHDC3							GPT										WDR93		TBC1D3L	CSH1											PDCD1
		PLEKHA6			LRRC34							CSNK1A1	CLTB				PTCRA							GRINA										TICRR		LOC101060389	CSH2											PPP1R7
		NFASC			LRRIQ4							NKX2-5	CSF1R				RPL7L1							HAS2										MESP2		MIR378J	CSHL1											PER2
		DSTYK			SAMD7							DBN1	CSNK1A1				LOC401261							HSF1										ZNF774		TBC1D3E	CSNK1D											LRRFIP1
		LAX1			LOC100128164							DOCK2	NKX2-5				C6orf226							KCNQ3										ARPIN		TBC1D3I	SLC25A10											HDAC4
		ETNK2			LOC101928583							DPYSL3	CTNNA1				ATP6V0CP3							LY6E										KIF7			CYB561											FARP2
		LINC00260			MIR6828							DRD1	DBN1				CNPY3-GNMT							LY6H										ZNF710			ACE											RAMP1
		PPP1R15B			LOC105374205							SLC26A2	DIAPH1											MYC										GDPGP1			DDX5											STK25
		LINC00628										DUSP1	DOCK2											NDUFB9										TTLL13P			ERN1											COPS8
		GOLT1A										EBF1	DPYSL3											TONSL										MIR3174			EVPL											CAPN10
		LINC00303										F12	DRD1											NOV										C15orf38-AP3S2			BPTF											PASK
		TMEM81										FABP6	SLC26A2											TNFRSF11B										MIR5009			FASN											ATG4B
		ZBED6										FAT2	HBEGF											ENPP2										MIR5094			FDXR											SNED1
		LOC101929441										FGFR4	DUSP1											PLEC													FOXJ1											TRAF3IP1
												FOXI1	EBF1											POU5F1B													GAA											ANO7
												FLT4	EGR1											PTK2													GALK1											PRLH
												GABRA1	ETF1											PVT1													GCGR											THAP4
												GABRA6	F12											RAD21													GH1											ANKMY1
												GABRB2	FABP6											RPL8													GH2											SCLY
												GABRG2	FAT2											ST3GAL1													UTS2R											ASB1
												GABRP	FGF1											SLA													GPS1											HES6
												GLRA1	FGFR4											SNTB1													GRB2											ACKR3
												GM2A	FOXI1											SQLE													GRIN2C											RNPEPL1
												GRK6	FLT4											TAF2													H3F3B											GAL3ST2
												GPX3	GABRA1											TG													ICAM2											RAB17
												GRIA1	GABRA6											TRPS1													MRPL58											MLPH
												GRM6	GABRB2											TSTA3													FOXK2											IQCA1
												HK3	GABRG2											COL14A1													ITGB4											C2orf54
												HMMR	GABRP											ZNF7													KCNJ2											ILKAP
												HNRNPAB	GFRA3											ZNF16													KCNJ16											ING5
												HNRNPH1	GLRA1											PSCA													KPNA2											MGC16025
												HRH2	GM2A											LY6D													LGALS3BP											LOC93463
												NDST1	GRK6											JRK													LLGL2											TWIST2
												HTR4	GPX3											EIF3H													MAFG											NEU4
												IL12B	GRIA1											DGAT1													MAP3K3											MTERF4
												ITK	NR3C1											GPAA1													NPTX1											UBE2F
												KCNMB1	GRM6											WISP1													P4HB											OTOS
												LCP2	HARS											FOXH1													PDE6G											COPS9
												LTC4S	HK3											RECQL4													PECAM1											OR6B3
												MFAP3	HMMR											LRRC14													PRKAR1A											LOC150935
												MGAT1	HNRNPAB											MTSS1													PRKCA											LINC01107
												MSX2	HNRNPH1											ZNF623													MAP2K6											LOC151174
												NPM1	HRH2											KIAA0196													PRPSAP1											ERFE
												PDE6A	HSPA9											HHLA1													PSMC5											LOC200772
												PDGFRB	NDST1											TRIB1													PSMD12											RTP5
												POU4F3	HTR4											NDRG1													PYCR1											LOC285095
												PPP2R2B	IK											COLEC10													PCYT2											DUSP28
												MAPK9	IL12B											KHDRBS3													RAC3											ESPNL
												PROP1	ITK											PTP4A3													RFNG											RBM44
												RARS	KCNMB1											RNF139													RPL38											AQP12A
												RPS14	LCP2											ZHX1													MRPL12											KLHL30
												SGCD	LTC4S											PUF60													RPS6KB1											OR6B2
												SLC6A7	MFAP3											ZHX2													SCN4A											ASB18
												SLC34A1	MGAT1											DENND3													SEC14L1											FLJ43879
												SLIT3	MSX2											ZC3H3													SECTM1											MIR149
												SNCB	NDUFA2											EFR3A													SRSF2											LOC643387
												SPARC	NPM1											ARC													SGSH											AQP12B
												SPINK1	PCDH1											BOP1													SMARCD2											D2HGDH
												STK10	PCDHGC3											SCRIB													SUMO2											LOC728323
												ZNF354A	PDE6A											LRRC6													SOX9											PP14571
												TCOF1	PDGFRB											FBXL6													SRP68											BOK-AS1
												TTC1	PFDN1											OPLAH													SSTR2											MIR3133
												STC2	POU4F3											MTBP													TBCD											MIR4269
												ADAM19	PPP2R2B											AGO2													TBX2											UBE2F-SCLY
												FGF18	MAPK9											COMMD5													TIMP2											MIR2467
												SQSTM1	PROP1											MRPL13													TK1											MIR4440
												ATP6V0E1	PURA											ATAD2													AXIN2											MIR4786
												PTTG1	RARS											ASAP1-IT1													PPM1D											MIR4441
												PDLIM7	RPS14											CPSF1													CBX4											CAPN10-AS1
												CNOT8	SGCD											CYHR1													DNAH17											LINC01237
												HAND1	SLC6A7											ASAP1													RGS9											LOC101928111
												MED7	SLC34A1											FAM135B													GALR2											MIR6811
												ADAMTS2	SLIT3											PHF20L1													SPHK1											LOC102723927
												CLINT1	SNCB											VPS28													SOCS3
												MAML1	SPARC											HGH1													SLC16A6
												JAKMIP2	SPINK1											KCNK9													SLC16A5
												GFPT2	STK10											THEM6													SLC16A3
												G3BP1	TAF7											FAM49B													SYNGR2
												TNIP1	ZNF354A											CHRAC1													HGS
												RACK1	TCOF1											EXOSC4													CYTH1
												SLU7	TTC1											LY6K													SLC9A3R1
												RGS14	UBE2D2											TRMT12													COG1
												CPLX2	STC2											WDYHV1													RECQL5
												FAXDC2	EIF4EBP3											SLC39A4													PGS1
												FAM114A2	PCDHGB4											GSDMC													TBX4
												TCERG1	ADAM19											SLURP1													AATK
												BTNL3	FGF18											SLC45A4													TMEM94
												LMAN2	HDAC3											ZFAT													EIF4A3
												SPINK5	SQSTM1											ZNF250													MRC2
												SOX30	ATP6V0E1											DEPTOR													HELZ
												MGAT4B	PTTG1											PYCRL													MED13
												B4GALT7	PDLIM7											C8orf33													ALYREF
												SYNPO	CNOT8											LYNX1													DCAF7
												RNF44	HAND1											RHPN1-AS1													ABCA10
												ABLIM3	MED7											DSCC1													ABCA9
												HMGXB3	ADAMTS2											DERL1													ABCA8
												TBC1D9B	NRG2											SLC52A2													BAIAP2
												ATP10B	RNF14											GSDMD													ATP5H
												N4BP3	CLINT1											ZNF696													APPBP2
												FAF2	PCDHGA8											ARHGAP39													ST6GALNAC2
												WWC1	PCDHA9											ZNF34													GNA13
												FBXW11	MATR3											SHARPIN													9-Sep
												LARP1	MAML1											EPPK1													CD300C
												ZNF346	KIAA0141											SCRT1													RAB40B
												GEMIN5	JAKMIP2											TRAPPC9													TLK2
												CCDC69	GFPT2											TATDN1													POLG2
												TSPAN17	SLC23A1											MAF1													CD300A
												OR2V1	GNPDA1											UTP23													TMC6
												HAVCR1	SRA1											PARP10													DDX42
												CYFIP2	G3BP1											C8orf76													ARSG
												PRELID1	APBB3											TIGD5													CEP131
												IL17B	TNIP1											FAM83A													GGA3
												MAT2B	RACK1											PPP1R16A													JMJD6
												MRPL22	SLU7											MED30													EXOC7
												TLX3	RGS14											ZNF251													ABCA6
												KCNIP1	CPLX2											KIFC2													ABCA5
												ZNF354C	FAXDC2											NAPRT													KCTD2
												RPL26L1	FAM114A2											TBC1D31													WBP2
												C5orf45	TCERG1											HPYR1													CDC42EP4
												DCTN4	BTNL3											MFSD3													FSCN2
												DDX41	LMAN2											MAL2													NOL11
												NOP16	SPINK5											CSMD3													TANC2
												LARS	SOX30											RHPN1													NAT9
												HMP19	MGAT4B											FBXO32													PITPNC1
												UIMC1	B4GALT7											TOP1MT													NARF
												RAB24	SYNPO											CCDC26													CACNG5
												RBM27	RNF44											ZNF572													CACNG4
												NEURL1B	ABLIM3											LYPD2													SAP30BP
												FAM193B	HMGXB3											TMEM71													NT5C
												TMED9	TBC1D9B											FER1L6-AS2													CDR2L
												CDHR2	ARHGAP26											TMEM65													MRPS7
												SPDL1	ATP10B											LINC00964													RNFT1
												THG1L	N4BP3											FAM84B													HN1
												GALNT10	FAF2											FAM91A1													TUBD1
												NHP2	WWC1											SLC30A8													DCXR
												RBM22	FBXW11											COL22A1													TACO1
												RNF130	LARP1											ADCK5													AMZ2
												NMUR2	HARS2											TSNARE1													ANAPC11
												KIAA1191	ZNF346											MAPK15													SIRT7
												ERGIC1	GEMIN5											NSMCE2													SDK2
												CLK4	PCDHGA12											ZNF707													FAM20A
												TENM2	LRRTM2											BREA2													BCAS3
												CNOT6	CCDC69											FAM83H													TMEM104
												ZBED8	PCDHB5											LINC01591													C17orf80
												NSD1	TSPAN17											ZNF252P													CCDC40
												GMCL1P1	OR2V1											TMED10P1													WIPI1
												RMND5B	HAVCR1											ZNF252P-AS1													NPLOC4
												RANBP17	SNORD63											C8orf31													ST6GALNAC1
												PCYOX1L	SNORA74A											ZFP41													TEX2
												CCNJL	CYFIP2											GPIHBP1													GPRC5C
												SH3TC2	PRELID1											KLHL38													WDR45B
												PANK3	IL17B											NRBP2													CCDC47
												SAP30L	MAT2B											ZNF517													CBX8
												BTNL8	MRPL22											WDR97													MIF4GD
												DOK3	PCDHB1											TMEM249													INTS2
												ZFP2	TLX3											SPATC1													CASKIN2
												RUFY1	KCNIP1											MROH5													RPTOR
												CPEB4	ZNF354C											MAFA													BAHCC1
												PRR7	RPL26L1											SAMD12													USP36
												OR4F16	C5orf45											MIR30B													RNF213
												FBXO38	DCTN4											MIR30D													TNRC6C
												TRIM7	MZB1											C8orf82													SLC25A19
												TIGD6	PAIP2											FER1L6-AS1													UBE2O
												MXD3	PCDH12											AARD													HEATR6
												THOC3	FAM53C											LRRC24													DUS1L
												SPINK7	REEP2											MIR151A													FN3K
												TRIM52	DDX41											NCRNA00250													DNAI2
												HAVCR2	NOP16											SAMD12-AS1													SMURF2
												PHYKPL	LARS											ZFAT-AS1													ENGASE
												SMIM3	CXXC5											HAS2-AS1													MRPL38
												UNC5A	HMP19											LINC00051													ASPSCR1
												TRIM41	UIMC1											TMEM75													CARD14
												BOD1	KDM3B											MROH6													MFSD11
												COL23A1	RAB24											SCX													C17orf62
												TIMD4	RBM27											RAD21-AS1													ARMC7
												ZNF300	NEURL1B											FER1L6													CHMP6
												MYOZ3	FAM193B											MIR548D1													RHBDF2
												UBTD2	PCDHB18P											MIR661													FN3KRP
												SCGB3A1	PCDHB17P											CASC8													OGFOD3
												SFXN1	TMED9											MROH1													ZNF750
												GPRIN1	CDHR2											LINC00977													NUP85
												PWWP2A	WDR55											OC90													MYO15B
												C1QTNF2	ANKHD1											LINC01300													FAAP100
												SCGB3A2	SPDL1											MIR937													LIMD2
												ZNF354B	THG1L											MIR939													KCNH6
												C5orf47	TMCO6											FAM83H-AS1													TSPAN10
												PPARGC1B	GALNT10											CDC42P3													BRIP1
												C5orf58	NHP2											LINC00861													QRICH2
												OR2Y1	RBM22											CCDC166													USP32
												AFAP1L1	RNF130											FAM83A-AS1													CBX2
												GRPEL2	PCDHGC5											LOC100133669													FAM104A
												LSM11	PCDHGC4											CASC11													MGC16275
												GPR151	PCDHGB7											TONSL-AS1													FBF1
												ZNF300P1	PCDHGB6											LOC100288181													UNK
												NUDCD2	PCDHGB5											MIR1302-7													CEP95
												UBLCP1	PCDHGB3											MIR1205													TRIM47
												SLC36A2	PCDHGB2											MIR1206													STRADA
												SPINK13	PCDHGB1											MIR1207													PRR29
												CREBRF	PCDHGA11											MIR1204													MAFG-AS1
												JAKMIP2-AS1	PCDHGA10											MIR1234													OTOP2
												BTNL9	PCDHGA9											MIR2053													TTYH2
												PPP1R2P3	PCDHGA7											MIR1208													CYGB
												FAM71B	PCDHGA6											MIR3686													RNF157
												PRELID2	PCDHGA5											MIR548AA1													C1QTNF1
												SH3RF2	PCDHGA4											MIR3610													PPP1R27
												PLAC8L1	PCDHGA3											CCAT1													FTSJ3
												RNF145	PCDHGA2											ASAP1-IT2													METTL23
												HIGD2A	PCDHGA1											MINCR													SLC38A10
												FAM153B	PCDHGB8P											ZHX1-C8orf76													CANT1
												LOC202181	PCDHB15											MIR4662A													USH1G
												STK32A	PCDHB14											MIR4662B													CD300LB
												SLC36A1	PCDHB13											MIR4663													KIF19
												EIF4E1B	PCDHB12											MIR4472-1													C17orf64
												LOC255187	PCDHB11											MIR4664													TBC1D16
												RASGEF1C	PCDHB10											PCAT1													AFMID
												LINC01366	PCDHB9											MIR5194													MGAT5B
												EFCAB9	PCDHB8											LINC00536													TEPSIN
												SH3PXD2B	PCDHB7											CCAT2													B3GNTL1
												LOC285593	PCDHB6											PRNCR1													RBFOX3
												FAM153A	PCDHB4											LOC101927513													CD300LF
												ARL10	PCDHB3											LOC101927543													C17orf77
												LOC285626	PCDHB2											LOC101927588													TCAM1P
												LOC285627	PCDHAC2											RNF139-AS1													EFCAB3
												LOC285629	PCDHAC1											LOC101927657													LOC146795
												SLC36A3	PCDHA13											LINC00824													LOC146880
												KIF4B	PCDHA12											LOC101927798													NOTUM
												OR2V2	PCDHA11											LOC101927822													TMC8
												ZNF454	PCDHA10											LOC101927845													10-Mar
												C5orf60	PCDHA8											LOC101927915													CEP112
												PRR7-AS1	PCDHA7											LOC101928087													CENPX
												ARSI	PCDHA6											LOC101928160													LRRC45
												PFN3	PCDHA5											LOC101928902													SLC39A11
												ZNF879	PCDHA4											MIR6846													AMZ2P1
												IRGM	PCDHA3											MIR6847													TRIM65
												FBLL1	PCDHA2											MIR6848													UNC13D
												NIPAL4	PCDHA1											MIR7112													MYADML2
												SIMC1	VTRNA1-3											MIR6850													NPB
												SAP30L-AS1	VTRNA1-2											MIR548AZ													LINC00469
												C5orf46	VTRNA1-1											MIR6844													FADS6
												ARHGEF37	NMUR2											MIR6893													HID1
												SPINK6	KIAA1191											MIR6845													TSEN54
												MIR103A1	ERGIC1											MIR6849													UBALD2
												MIR143	CLK4											MIR7848													LINC00868
												MIR145	TENM2											CASC21													TMEM235
												MIR146A	CNOT6											CASC19													CCDC57
												MIR218-2	KCTD16											PCAT2													HEXDC
												SPINK14	PCDHB16											LINC01151													C17orf58
												FNDC9	HMHB1											MAFA-AS1													MILR1
												FLJ16171	ZBED8											LOC105375713													SLC26A11
												MIR340	NSD1											LOC105375734													ENDOV
												MIR378A	SIL1											LOC105375744													NDUFAF8
												SNORD95	GMCL1P1											LOC105375773													LINC00482
												SNORD96A	ARAP3											LOC105375787													TMEM105
												LOC643201	RMND5B											LOC105375800													METRNL
												GRXCR2	RANBP17																								RAB37
												SPINK9	PCYOX1L																								METTL2A
												ZFP62	CCNJL																								ENPP7
												LOC644762	SH3TC2																								OXLD1
												SMIM23	PANK3																								CCDC137
												CBY3	SAP30L																								ARL16
												FAM153C	BTNL8																								CD300E
												SNORA74B	DOK3																								NACA2
												MIR584	ZFP2																								OTOP3
												MIR585	RUFY1																								MCRIP1
												LOC728095	CPEB4																								GPR142
												CARMN	PRR7																								ZACN
												LOC728554	NDFIP1																								LRRC37A3
												AACSP1	OR4F16																								LOC388406
												LINC00847	FBXO38																								C17orf82
												OR4F29	YIPF5																								BTBD17
												FAM196B	TRIM7																								AATK-AS1
												LOC100132062	TIGD6																								RPL23AP87
												C5orf52	SPRY4																								PRR29-AS1
												LOC100268168	MXD3																								KCNJ2-AS1
												LOC100288254	SLC4A9																								SOX9-AS1
												MIR1229	SLC25A2																								LINC00511
												MIR1294	PCDHB19P																								LOC400620
												MIR1271	PSD2																								FLJ45079
												MIR103B1	THOC3																								TEX19
												MIR1303	CYSTM1																								MXRA7
												MIR3142	SPINK7																								TBC1D3P2
												MIR3141	TRIM52																								PLEKHM1P1
												MIR4281	HAVCR2																								LOC440461
												MIR3912	PHYKPL																								BAIAP2-AS1
												LINC01187	SMIM3																								MIR338
												LOC100507387	FCHSD1																								CPSF4L
												TRIM52-AS1	UNC5A																								SMIM5
												MIR4634	TRIM41																								WFDC21P
												MIR378H	BOD1																								TBC1D3P1-DHX40P1
												MIR4638	COL23A1																								LOC653653
												MIR378E	TIMD4																								SNHG20
												LOC100652758	ZNF300																								SCARNA20
												MIR5003	MYOZ3																								SCARNA16
												HEIH	UBTD2																								SNORA50C
												PPP2R2B-IT1	SCGB3A1																								SNORD1A
												LOC100996385	SFXN1																								SNORD1B
												LOC100996419	SLC35A4																								SNORD1C
												CTB-113P19.1	GPRIN1																								SNORD104
												CTB-12O2.1	PWWP2A																								MIR548D2
												LINC01470	C1QTNF2																								MIR633
												LOC101927697	SCGB3A2																								MIR634
												LOC101927740	ZNF354B																								MIR635
												LOC101927766	C5orf47																								MIR636
												HMMR-AS1	PPARGC1B																								MIR657
												LOC101927835	C5orf58																								LOC729683
												CTB-178M22.2	OR2Y1																								PRCD
												LOC101927908	AFAP1L1																								SNORA38B
												LOC101927969	GRPEL2																								LOC100130370
												CTD-2270F17.1	LSM11																								LOC100130520
												LOC101928093	GPR151																								SMIM6
												LINC01484	ZNF300P1																								TNRC6C-AS1
												LINC01485	NUDCD2																								CD300LD
												LINC01411	UBLCP1																								LOC100132174
												LOC101928445	SLC36A2																								PRO1804
												CTC-338M12.4	SPINK13																								LOC100134391
												MIR6499	CREBRF																								TEN1
												MIR8056	JAKMIP2-AS1																								C17orf99
												MIR8089	ZMAT2																								LOC100287042
												LOC102546294	BTNL9																								LOC100294362
												LOC102546298	PPP1R2P3																								MIR1250
												LOC102546299	FAM71B																								MIR4316
												CTB-7E3.1	PRELID2																								MIR3065
												LINC01574	SH3RF2																								MIR3186
												LOC102577426	PLAC8L1																								MIR4315-2
												LOC102724404	RNF145																								MIR4315-1
												LINC01202	HIGD2A																								LINC00674
												LOC105377682	SPATA24																								LINC00673
												LOC105377716	DNAJC18																								MIR3678
												LOC105377763	FAM153B																								MIR3615
												GRPEL2-AS1	LOC202181																								MIR548AA2
												MIR3142HG	STK32A																								LOC100507002
													SLC36A1																								RNF157-AS1
													EIF4E1B																								SNHG16
													LOC255187																								LOC100507351
													RASGEF1C																								C1QTNF1-AS1
													LINC01366																								MIR1273E
													EFCAB9																								TEN1-CDK3
													SH3PXD2B																								MIR1268B
													LOC285593																								MIR4739
													FAM153A																								MIR4525
													ARL10																								MIR4737
													RELL2																								MIR4738
													LOC285626																								MIR4740
													LOC285627																								MIR4524A
													LOC285629																								MIR4730
													SLC36A3																								MIR3064
													KIF4B																								MIR5047
													OR2V2																								HP09025
													ZNF454																								CEP295NL
													C5orf60																								MIR4524B
													PRR7-AS1																								LOC100996291
													TMEM173																								DNAH17-AS1
													ARSI																								LOC101927755
													PFN3																								LOC101927855
													ZNF879																								LOC101927877
													IRGM																								PRKCA-AS1
													FBLL1																								LOC101928021
													NIPAL4																								LINC01482
													DND1																								LINC01483
													SIMC1																								LINC01028
													SAP30L-AS1																								CASC17
													PROB1																								LOC101928205
													C5orf46																								LOC101928251
													ARHGEF37																								LOC101928514
													SPINK6																								LOC101928674
													ANKHD1-EIF4EBP3																								LOC101928710
													MIR103A1																								LOC101928738
													MIR143																								LOC101928766
													MIR145																								LOC101928855
													MIR146A																								LOC101929511
													MIR218-2																								LOC101929552
													SPINK14																								MIR6080
													FNDC9																								MIR6786
													FLJ16171																								MIR6787
													MIR340																								MIR6868
													IGIP																								MIR6516
													MIR378A																								MIR6785
													SNORD95																								LINC01152
													SNORD96A																								LINC01497
													ECSCR																								LOC102723505
													LOC643201																								LOC102723517
													GRXCR2																								HID1-AS1
													SPINK9																								TBX2-AS1
													ZFP62																								ABCA9-AS1
													LOC644762																								LOC105274304
													SMIM23																								LOC105371849
													CBY3																								LOC105371899
													FAM153C																								LOC105371907
													SNORA74B																								LOC105371925
													MIR584																								SNHG25
													MIR585																								CRAT40
													SNHG4																								SNORD134
													LOC728095
													CARMN
													LOC728554
													LOC729080
													AACSP1
													LINC00847
													OR4F29
													FAM196B
													LOC100132062
													C5orf52
													LOC100268168
													LOC100288254
													MIR1229
													MIR1294
													MIR1271
													MIR103B1
													MIR1303
													MIR3142
													MIR3141
													MIR4281
													MIR3655
													MIR3912
													LINC01024
													LOC100505658
													LINC01187
													LOC100507387
													TRIM52-AS1
													MIR4634
													MIR378H
													MIR4638
													MIR378E
													SPRY4-IT1
													LOC100652758
													MIR5197
													MIR5003
													HEIH
													ARHGAP26-AS1
													PPP2R2B-IT1
													ARHGAP26-IT1
													LOC100996385
													LOC100996419
													LOC101926905
													LOC101926941
													LOC101926975
													CTB-113P19.1
													CTB-12O2.1
													LINC01470
													LOC101927697
													LOC101927740
													LOC101927766
													HMMR-AS1
													LOC101927835
													CTB-178M22.2
													LOC101927908
													LOC101927969
													CTD-2270F17.1
													LOC101928093
													LINC01484
													LINC01485
													LINC01411
													LOC101928445
													CTC-338M12.4
													LOC101929696
													LOC101929719
													MIR6499
													MIR6831
													MIR8056
													MIR8089
													LOC102546294
													LOC102546298
													LOC102546299
													CTB-7E3.1
													LINC01574
													LOC102577426
													LOC102724404
													LINC01202
													LOC105377682
													LOC105377716
													LOC105377763
													LOC105379194
													GRPEL2-AS1
													MIR3142HG
[truncated: 31 more columns]
