# Supplementary material for: A New Thinking: Deciphering the Aberrance and Clinical Implication of IGF Axis Regulation Pattern in Clear Cell Renal Cell Carcinoma
Source: Front Immunol. 2022 Jul 22;13:935595. doi: 10.3389/fimmu.2022.935595 (PMC9355597; doi:10.3389/fimmu.2022.935595)
Supplement: Supplementary Table 4 — List of discovered small-molecule drugs that could be used as potential drugs for the treatment of ccRCC. [file DataSheet_4.csv]

cytoband	5q35.3	5q15	5q31.1	5q23.2	11q22.2	2q32.2	12p13.33	5q14.3	6p21.1	1q21.3	3p24.3	8q24.21			cytoband	9p21.3	9p23	2q37.3	3p14.3	6q23.1	10q26.2	3p25.3	3p11.1	8p23.2	1p36.11	3p12.3	1p31.1	3p14.1	1q42.3	3p14.1	10q23.31	14q31.1	3p13	3p12.2	3p25.1	5q23.2	10q21.1	3p12.1	10q25.3	2q35	5q35.2
q value	8.37E-11	0.00018961	1.26E-07	0.00032894	0.053397	0.10035	0.10839	0.011546	0.11865	0.18833	0.22949	0.22949			q value	1.21E-11	2.17E-05	0.0014055	0.0014055	0.019469	0.011244	0.0064353	0.014283	0.029086	0.040286	0.0014055	0.053568	0.0046194	0.087362	0.011321	0.095753	0.1086	0.002884	0.0053454	0.034887	0.19075	0.19075	0.035776	0.13199	0.06889	0.26306
residual q value	6.61E-09	0.0015242	0.0054356	0.018677	0.053397	0.10035	0.10839	0.11446	0.11865	0.18833	0.22949	0.22949			residual q value	1.21E-11	2.17E-05	0.001411	0.015996	0.017652	0.017652	0.019503	0.020124	0.027276	0.040286	0.040286	0.053568	0.079666	0.089234	0.094128	0.094128	0.10397	0.13017	0.15336	0.17705	0.19426	0.19426	0.22414	0.22414	0.27471	0.27471
wide peak boundaries	chr5:174916847-181538259	chr5:97103293-97109189	chr5:130950772-131570798	chr5:122754599-123821727	chr11:102492019-102521703	chr2:162959485-211845072	chr12:1-11428839	chr5:91396431-91420860	chr6:43246178-44326771	chr1:119981333-196619420	chr3:18185258-18289558	chr8:101133236-145138636			wide peak boundaries	chr9:21865499-21997723	chr9:8310705-10619051	chr2:236581262-242193529	chr3:58171980-61561656	chr6:130144159-130827722	chr10:127450379-129468169	chr3:11262001-11791998	chr3:88154695-94015344	chr8:2166023-6404670	chr1:1-37455081	chr3:75209353-80993959	chr1:71234073-73311663	chr3:67647768-69742586	chr1:210674883-248956422	chr3:61249159-66379870	chr10:87857401-88274281	chr14:71487532-85387282	chr3:72173930-73522507	chr3:77649872-85589240	chr3:1-126674680	chr5:113484164-135804127	chr10:38693993-82233948	chr3:72991365-121546328	chr10:94095931-133797422	chr2:1-242193529	chr5:1-181538259
genes in wide peak	CANX	LIX1	HINT1	CSNK1G3	MMP7	hsa-mir-3130-3	hsa-mir-1244-3	ARRDC3-AS1	SLC29A1	hsa-mir-3119-1	LOC339862	ADCY8			genes in wide peak	CDKN2A	PTPRD	AGXT	DNASE1L3	TMEM200A	MKI67	VGLL4	EPHA3	CSMD1	hsa-mir-551a	ROBO1	NEGR1	TMF1	hsa-mir-664	PTPRG	PTEN	ACYP1	PDZRN3	GBE1	ACAA1	hsa-mir-1244-2	ADK	ADPRH	hsa-mir-3158-1	hsa-mir-1244-1	hsa-mir-886
	CLTB		RAPGEF6	PPIC	LOC102723838	hsa-mir-1245	A2M		HSP90AB1	ABL2		ANGPT1				CDKN2A-AS1	PTPRD-AS1	KIF1A	FHIT	SAMD3	PTPRE	ATG7	PROS1	LOC101927815	AK2	ROBO2	NEGR1-IT1	UBA3	ACTA1	ATXN7	KLLN	ENTPD5	RYBP	ROBO1	ACVR2B	ALDH7A1	ALOX5	ALCAM	ACADSB	hsa-mir-3130-3	hsa-mir-1244-2
	DBN1		CDC42SE2	SNX2		ACADL	A2MP1		NFKBIE	ADAR		ANXA13					LOC105375972	BOK	PDHB		CLRN3				ALPL	LINC00960	LINC01360	ARL6IP5	ACTN2	CADPS		DIO2	EBLN2	LINC00971	ACY1	CAMLG	ANK3	ATP6V1A	ADAM8	hsa-mir-1245	hsa-mir-1274a
	DRD1		LYRM7	SNX24		AOX1	APOBEC1		POLH	ALDH9A1		ATP6V1C1						COL6A3	ACOX2		FOXI2				RERE	FAM86DP		FRMD4B	PARP1	MAGI1		DLST	SHQ1	LOC728290	ADCY5	CDO1	ANXA2P3	CBLB	ADD3	AAMP	ADCY2
	F12			PRDM6		ATP5G3	C1R		VEGFA	APCS		ADGRB1						DTYMK	RPP14		NPS				ADGRB2	ZNF717		LMOD3	ADSS	PSMD6		ESRRB	PPP4R2	MIR3923	ADPRH	AP3S1	ANXA7	CD80	ADRA2A	ACADL	ADRA1B
	FGFR4			CEP120		BMPR2	C1S		POLR1C	APOA2		CYC1						GPC1	FAM107A		LINC01163				C1QA	FRG2C		FAM19A4	AGT	FEZF2		FOS	GXYLT2	MIR5688	ALAS1	CSF2	ANXA11	CD47	ADRB1	ACP1	ADRB2
	FLT4					CASP8	C3AR1		MAD2L1BP	FASLG		CYP11B1						GPR35	PXK		AS-PTPRE				C1QB	MIR1324		EOGT	ARF1	ADAMTS9		GSTZ1	LOC105377162	LOC101927374	ALCAM	CSNK1G3	CAMK2G	COL8A1	ARL3	ACTG2	ANXA6
	GRK6					CASP10	CACNA1C		SLC22A7	ARNT		CYP11B2						HDLBP	ABHD6						C1QC	MIR4273		FAM19A1	ATF3	C3orf14		GTF2A1		SNORA95	AMT	DMXL1	CDK1	CPOX	BNIP3	ACVR1	APC
	GRM6					CD28	CCND2		CAPN11	ASTN1		DPYS						NDUFA10	FAM3D						CA6	MIR3923		MIR3136	CAPN2	THOC7		LTBP2			APEH	FBN2	CHAT	DRD3	CASP7	ACVR2A	TRIM23
	HK3					CHN1	CD4		ZNF318	SERPINC1		EEF1D						2-Sep	C3orf67						CAPZB	MIR4444-1		SUCLG2-AS1	CENPF	SLC25A26		ALDH6A1			ARF4	GDF9	COL13A1	EPHA3	ENTPD1	ACYP2	ARSB
	HNRNPAB					CHRNA1	CD9		YIPF3	ATP1A2		EXT1						PDCD1	KCTD6						CASP9	LOC101927374		LOC105377146	CHML	C3orf49		PGF			RHOA	HINT1	CTSLP2	GAP43	CHUK	ADCY3	ATOX1
	HNRNPH1					CLK1	CD27		GTPBP2	ATP1A4		GLI4						PPP1R7	C3orf67-AS1						RUNX3				LYST	SNTN		PSEN1			ATP2B2	HSD17B4	DNA2	GBE1	ABCC2	ADD2	ALDH7A1
	HRH2					COL3A1	CD69		MRPS18A	ATP1B1		GML						PER2	MIR548BB						TNFRSF8				CHRM3	SYNPR		ABCD4			ATP6V1A	HSPA4	EGR2	GPR15	COL17A1	ADRA2B	BHMT
	LTC4S					COL5A2	CHD4		TMEM63B	BCL9		GPR20						LRRFIP1	FAM3D-AS1						CDA				EPHX1	PRICKLE2		SEL1L			BTD	IL3	EIF4EBP2	GSK3B	COX15	AGXT	BNIP1
	MGAT1					CPS1	ATN1		AARS2	BGLAP		GPT						HDAC4							CDK11B				EPRS	LINC00698		TGFB3			ERC2-IT1	IL4	ERCC6	GTF2E1	CPN1	ALK	BTF3
	MAPK9					CREB1	PHC1		XPO5	CACNA1E		GRINA						FARP2							CDC42				ESRRG	LINC00994		TSHR			CACNA1D	IL5	GDF2	HGD	CTBP2	ALPI	C6
	PROP1					ATF2	ENO2		MRPL14	CASQ1		HAS2						RAMP1							CD52				FH	PTPRG-AS1		DPF3			SLC25A20	IL13	GDF10	HTR1F	CYP2C19	ALPP	C7
	SLC34A1					CRYGA	FGF6		DLK2	CD1A		HSF1						STK25							RCC1				GALNT2	PSMD6-AS2		NUMB			CAMP	IRF1	GLUD1P3	LSAMP	CYP2C8	ALPPL2	C9
	SNCB					CRYGB	FKBP4		TTBK1	CD1B		EIF3E						COPS8							CLCN6				GNG4	ADAMTS9-AS2		ALKBH1			CASR	KCNN2	HK1	CD200	CYP2C9	BIN1	CAMK4
	ZNF354A					CRYGC	FOXM1		ABCC10	CD1C		KCNQ3						CAPN10							CLCNKA				GUK1	PRICKLE2-AS1		EIF2B2			CAV3	LMNB1	HNRNPF	NDUFB4	CYP2C18	ANXA4	CAMK2A
	SQSTM1					CRYGD	GAPDH		TJAP1	CD1D		LY6E						PASK							CLCNKB				H3F3A	MAGI1-AS1		PNMA1			CBLB	LOX	HNRNPH3	CNTN3	CYP2E1	AOX1	CAMLG
	PDLIM7					CTLA4	GNB3		TCTE1	CD1E		LY6H						ATG4B							CNR2				HLX	SYNPR-AS1		NRXN3			CCK	NEUROG1	KCNMA1	POU1F1	CYP17A1	APOB	CANX
	ADAMTS2					DLX1	KCNA1		C6orf223	CD247		MYC						SNED1							COL8A2				HNRNPU	THOC7-AS1		SPTLC2			CD80	PGGT1B	MAT1A	PROS1	DMBT1	RHOB	CAST
	MAML1					DLX2	KCNA5		RSPH9	CD5L		NDUFB9						TRAF3IP1							COL16A1				ITPKB	PRICKLE2-AS2		RGS6			CD86	PITX1	MBL2	ROBO1	DNTT	RND3	CCNB1
	GFPT2					DYNC1I2	KCNA6		LRRC73	CD48		TONSL						ANO7							CORT				KCNH1	PRICKLE2-AS3		AREL1			ENTPD3	PPIC	MSMB	ROBO2	DOCK1	ATIC	CCNG1
	RACK1					EEF1B2	KLRB1		SLC35B2	CHRNB2		NOV						PRLH							CSF3R				KCNK1	ADAMTS9-AS1		BATF			CD47	PPP2CA	NODAL	RPL24	DUSP5	ATP5G3	CCNH
	RGS14					ERBB4	KLRC1		CRIP3	CKS1B		ODF1						THAP4							DDOST				KCNK2			NPC2			CDC25A	SKP1	P4HA1	UPK1B	ECHS1	ATP6V1B1	CD14
	CPLX2					FRZB	KLRC2		TMEM151B	CLK2		TNFRSF11B						ANKMY1							DFFA				LBR			AHSA1			CISH	SLC12A2	PCBD1	ZNF80	EMX2	KIF1A	CD74
	BTNL3					GAD1	KLRC3		LINC01512	COPA		ENPP2						SCLY							DFFB				LGALS8			ACOT2			CCR1	SLC22A4	PLAU	CGGBP1	FGF8	AUP1	CDC25C
	LMAN2					GALNT3	KLRD1		MIR4647	CRABP2		PLEC						ASB1							DVL1				MARK1			TMED10			CCR3	SLC22A5	PPA1	B4GALT4	FGFR2	BARD1	CDH6
	MGAT4B					MSTN	LAG3		LOC101929705	CRP		POU5F1B						HES6							E2F2				MTR			C14orf1			CCR4	SNX2	PPP3CB	NR1I2	GFRA1	BCS1L	CDH9
	B4GALT7					GLS	LTBR		LOC101929726	CTSK		PTK2						RNPEPL1							ECE1				NEK2			VASH1			CCR5	TCF7	NPY4R	STXBP5L	GOT1	BCYRN1	CDH10
	RNF44					GPR1	M6PR		MIR6780B	CTSS		PVT1						GAL3ST2							PHC2				NID1			SNW1			CCR8	UBE2B	PRF1	GUCA1C	PRLHR	BMPR2	CDH12
	TBC1D9B					GRB14	NDUFA9			DHX9		RAD21						RAB17							MEGF6				NVL			TTLL5			ACKR2	VDAC1	SRGN	DZIP3	GPR26	BOK	CDH18
	N4BP3					HOXD1	NINJ2			DPT		RPL8						MLPH							EPHA2				PPP2R5A			ANGEL1			COL7A1	PDLIM4	PRKG1	TOMM70	GRK5	ZFP36L2	CDK7
	FAF2					HOXD3	NOP2			DRD5P2		ST3GAL1						C2orf54							ENO1				PROX1			SIPA1L1			COL8A1	P4HA2	MAPK8	COX17	HABP2	BUB1	CDO1
	ZNF346					HOXD4	NTF3			ECM1		SLA						ILKAP							EPB41				PSEN2			DCAF4			CPOX	ATG12	PSAP	CD96	HELLS	CACNB4	CDX1
	TSPAN17					HOXD8	OLR1			EFNA1		SNTB1						ING5							EPHA8				PTPN14			MLH3			CSTA	CXCL14	RBP3	TFG	HMX2	CAD	CETN3
	OR2V1					HOXD9	PRB1			EFNA3		SQLE						MGC16025							EPHB2				RAB4A			POMT2			CTNNB1	H2AFY	RET	ST3GAL6	TLX1	CALM2	CHD1
	PRELID1					HOXD10	PRB3			EFNA4		TAF2						LOC93463							EXTL1				RGS7			COQ6			CX3CR1	SNCAIP	RPS24	POLQ	HPS1	CAPG	CKMT2
	ZNF354C					HOXD11	PRB4			ENSA		TG						TWIST2							EYA3				RYR2			FCF1			CYP8B1	DDX46	CXCL12	HHLA2	INPP5A	CASP8	ERCC8
	C5orf45					HOXD12	PRH1			ETV3		KLF10						NEU4							FABP3				SRP9			ZFYVE1			DAG1	RAD50	SFTPD	FSTL1	ABLIM1	CASP10	AP3S1
	DDX41					HOXD13	PRH2			F5		TRHR						MTERF4							FGR				AURKAPS1			VRTN			DAZL	SEC24A	SLC18A3	FILIP1L	MGMT	CCNT2	CLTB
	NOP16					HSPD1	PTMS			FCER1A		TRPS1						UBE2F							MTOR				TARBP1			FLVCR2			DNASE1L3	KIF3A	SUPV3L1	MYH15	MKI67	CD8A	COX7C
	UIMC1					HSPE1	PTPN6			FCER1G		TSTA3						OTOS							FUCA1				TBCE			GPATCH2L			DOCK3	FSTL4	TACR2	PDZRN3	MXI1	CD8B	CRHBP
	RAB24					IDH1	PEX5			FCGR1A		COL14A1						COPS9							IFI6				TGFB2			YLPM1			DRD3	8-Sep	TFAM	NEPRO	NDUFB8	CD28	HAPLN1
	FAM193B					INPP1	PZP			FCGR1B		ZNF7						OR6B3							GABRD				LEFTY2			ADCK1			DUSP7	ACSL6	UBE2D1	ABI3BP	NFKB2	CENPA	CSF1R
	TMED9					ITGA6	RAD52			FCGR2A		ZNF16						LOC150935							GALE				TLR5			TMEM63C			CELSR3	JADE2	VCL	NECTIN3	NRAP	CHN1	CSF2
	CDHR2					ITGA4	KDM5A			FCGR2B		PSCA						LINC01107							GJA4				GPR137B			ZNF410			EPHA3	TNFAIP8	VDAC2	CHMP2B	OAT	CHRNA1	CSNK1A1
	NHP2					ITGAV	SCNN1A			FCGR3A		FZD6						LOC151174							GJB3				TP53BP2			NGB			FANCD2	UQCRQ	ZNF22	ZBTB20	PAX2	CHRND	CSNK1G3
	RNF130					LRP2	SLC2A3			FCGR3B		LY6D						ERFE							GJB5				TRAF5			RBM25			FBLN2	AFF4	ZNF32	OR5K1	PGAM1	CHRNG	VCAN
	KIAA1191					MAP2	SLC6A12			FDPS		JRK						LOC200772							GNB1				TSNAX			VIPAS39			FHIT	SLC27A6	ZNF33B	OR5H1	PITX3	CLK1	NKX2-5
	CLK4					MYO1B	SLC6A13			FLG		EIF3H						RTP5							SFN				USH2A			IRF2BPL			FLNB	SNX24	CCDC6	ZBTB11	PNLIP	CNGA3	CTNNA1
	CNOT6					MYL1	VAMP1			FMO1		DGAT1						LOC285095							GPR3				WNT9A			ZC2HC1C			GAP43	TMED7	NCOA4	MORC1	PNLIPRP1	COL3A1	CTNND2
	NSD1					NAB1	TEAD4			FMO2		GPAA1						DUSP28							GRIK3				ZNF124			C14orf169			GBE1	ISOC1	SLC25A16	GTPBP8	PNLIPRP2	COL4A3	DAB2
	GMCL1P1					NDUFB3	TNFRSF1A			FMO3		WISP1						ESPNL							HCRTR1				SLC30A1			BBOF1			GLB1	SAR1B	ZNF239	TAGLN3	HTRA1	COL4A4	DAP
	RMND5B					NDUFS1	TPI1			FMO4		FOXH1						RBM44							HDAC1				HIST3H3			SLIRP			GNAI2	CDKL3	PARG	TRAT1	PSD	COL5A2	DBN1
	BTNL8					NEUROD1	TULP3			FMO5		EBAG9						AQP12A							ZBTB48				GNPAT			DNAL1			GNAT1	PRR16	NDST2	IMPG2	PTPRE	COL6A3	DMXL1
	DOK3					NFE2L2	VWF			ACKR1		RECQL4						KLHL30							HMGN2				CDC42BPA			RPS6KL1			GOLGA4	COMMD10	MBL1P	TIMMDC1	ALDH18A1	COX5B	DHFR
	ZFP2					ORC2	FGF23			GBA		LRRC14						OR6B2							HMGCL				DEGS1			STON2			GOLGB1	RAPGEF6	SGPL1	PLA1A	RGS10	CPS1	DIAPH1
	RUFY1					PDE1A	MFAP5			GBAP1		EMC2						FLJ43879							HPCA				KMO			CIPC			XCR1	PHAX	DDX21	GRAMD1C	RPL21	CREB1	DNAH5
	PRR7					PDK1	USP5			GJA5		RIMS2						MIR149							HSPG2				TAF1A			PAPLN			GPR15	ZCCHC10	DLG5	SIDT1	SCD	ATF2	DOCK2
	OR4F16					PLCL1	MLF2			GJA8		MTSS1						LOC643387							HTR1D				EXO1			ELMSAN1			GPR27	TRIM36	CHST3	TRMT10C	SFRP5	CRYBA2	DPYSL3
	TRIM7					PMS1	KLRC4			GLUL		ZNF623						AQP12B							HTR6				GGPS1			LIN52			GPX1	FEM1C	VPS26A	SLC35A5	FBXW4	CRYGA	DRD1
	MXD3					PTH2R	YBX3			HDGF		KIAA0196						D2HGDH							ID3				TMEM63A			NEK9			GRM2	C5orf15	SEC24C	TMEM45A	SLC18A2	CRYGB	SLC26A2
	THOC3					RPE	DYRK4			MR1		HHLA1						LOC728323							TNFRSF9				TOMM20			IFT43			GRM7	CDC42SE2	GPRIN2	IFT57	SLIT1	CRYGC	HBEGF
	TRIM52					SCN1A	CD163			HSPA6		TRIB1						PP14571							STMN1				URB2			NOXRED1			GSK3B	ZNF608	BMS1	EBLN2	TAF5	CRYGD	DUSP1
	PHYKPL					SCN2A	GDF3			HSPA7		NDRG1						BOK-AS1							LCK				CEP170			JDP2			GTF2E1	SEMA6A	SPOCK2	DPPA4	TCF7L2	CTLA4	EBF1
	UNC5A					SCN3A	CLSTN3			IFI16		COLEC10						MIR3133							MATN1				LPGAT1			ISCA2			HCLS1	YTHDC2	RHOBTB1	TMEM39A	TECTB	CTNNA2	EFNA5
	TRIM41					SCN7A	NCAPD2			IL6R		KHDRBS3						MIR4269							MFAP2				AKT3			ACOT4			HGD	GRAMD3	PPIF	ZNF654	TIAL1	CYP1B1	EGR1
	COL23A1					SCN9A	CLEC2B			ILF2		PTP4A3						UBE2F-SCLY							MTHFR				BPNT1			LOC145474			HRH1	TXNDC15	HNRNPA3P1	ABHD10	TLL2	CYP27A1	ETF1
	SCGB3A1					SP3	LPCAT3			INSRR		RNF139						MIR2467							NBL1				ZBTB18			PTGR2			HTR1F	PCBD2	MICU1	TBC1D23	UROS	DARS	F2R
	SFXN1					SSB	KLRG1			IVL		ZHX1						MIR4440							NPPA				LEFTY1			FAM161B			HYAL1	MEGF10	C10orf10	CFAP44	WNT8B	DBI	F2RL1
	GPRIN1					SSFA2	LRRC23			KCNJ9		PUF60						MIR4786							NPPB				SPHAR			LRRC74A			IL5RA	LYRM7	POLR3A	CLDND1	XPNPEP1	DCTN1	F2RL2
	ZNF354B					STAT1	EMG1			KCNJ10		ZHX2						MIR4441							OPRD1				CAPN9			ISM2			IMPDH2	CDKN2AIPNL	ZWINT	NIT2	SHOC2	DDX1	F12
	OR2Y1					STAT4	P3H3			KCNN3		DENND3						CAPN10-AS1							PAFAH2				SDCCAG8			CEP128			IRAK2	PRDM6	ECD	POGLUT1	ADAM12	DES	FABP6
	BTNL9					TFPI	AKAP3			LAMC1		ZC3H3						LINC01237							PAX7				DUSP10			SAMD15			ITGA9	FTMT	ZNF365	BBX	UTF1	DGUOK	FAT2
	HIGD2A					TTN	RAD51AP1			LAMC2		EFR3A						LOC101928111							PEX10				COG2			PROX2			ITGB5	FNIP1	DKK1	PCNP	EIF3A	DHFRP3	FBN2
	FAM153B					SUMO1	KLRA1P			LMNA		ARC						MIR6811							PEX14				RBM34			LOC283575			ITIH1	3-Mar	ZSWIM8	SENP7	GBF1	DLX1	FER
	LOC202181					WIPF1	TSPAN9			LMX1A		BOP1						LOC102723927							PGD				FBXO28			ZDHHC22			ITIH3	LEAP2	DNAJC9	ARHGAP31	LDB1	DLX2	FGF1
	EIF4E1B					FZD5	PRR4			LOR		ZFPM2													PIK3CD				ABCB10			TMED8			ITIH4	PRRC1	CSTF2T	CCDC191	BTRC	DNAH6	FGF10
	RASGEF1C					FZD7	PHB2			LY9		SCRIB													PLA2G2A				OPN3			C14orf178			ITPR1	ZNF474	SIRT1	KIAA1524	PKD2L1	DYNC1I2	FGFR4
	FAM153A					SDPR	KLRK1			MCL1		LRRC6													PLA2G5				RAB3GAP2			VSX2			KPNA1	SOWAHA	KAT6B	NSUN3	INA	DNMT3A	FOXD1
	ARL10					HAT1	ERC1			SMCP		DCAF13													PLOD1				TRIM58			HEATR4			LAMB2	SHROOM1	TSPAN15	POPDC2	PDLIM1	DOK1	FOXI1
	OR2V2					AGPS	GABARAPL1			MEF2D		FBXL6													EXOSC10				INTS7			ACOT1			RPSA	C5orf24	NUDT13	NFKBIZ	SMC3	DPP4	FLT4
	ZNF454					PRKRA	IFFO1			MGST3		OPLAH													PPP1R8				AHCTF1			ACOT6			LSAMP	DCANP1	HERC4	ATG3	NEURL1	DTNB	FYB
	C5orf60					SLC25A12	NECAP1			MNDA		KCNV1													PRKCZ				NSL1			SYNDIG1L			LTF	MGC32805	PTPN20	OR5H6	BUB3	DTYMK	GABRA1
	PRR7-AS1					KLF7	CLEC4E			MPZ		MTBP													PSMB2				OR1C1			SNORA79			MAP4	CEP120	KIF1BP	OR5H2	NOLC1	DUSP2	GABRA6
	PFN3					ABCB11	GALNT8			MTX1		AGO2													PTAFR				OR2M4			LINC01220			MITF	SRFBP1	AP3M1	ZBED2	GSTO1	E2F6	GABRB2
	ZNF879					B3GALT1	GPR162			MUC1		COMMD5													RAP1GAP				OR2L2			MIR1260A			MLH1	CCDC112	PALD1	CEP97	BAG3	EEF1B2	GABRG2
	SIMC1					ADAM23	CLEC2D			MYOC		MRPL13													RBBP4				OR2L1P			LOC100506476			MOBP	ADAMTS19	CTNNA3	C3orf52	SH3PXD2A	EGR4	GABRP
	FLJ16171					NRP2	COPS7A			NCF2		ATAD2													RHCE				OR2T1			LOC100506498			CD200	LVRN	A1CF	QTRT2	FAM53B	EMX1	GDF9
	MIR340					CFLAR	TAS2R9			NDUFS2		ASAP1-IT1													RHD				RPS6KC1			LOC100506603			MST1	DTWD2	NRBF2	NAA50	SLK	EN1	GDNF
	SNORD95					STK17B	TAS2R8			NHLH1		CPSF1													RNU1-4				TAF5L			LOC100506700			MST1R	CHSY3	NEUROG3	OR5AC2	ZNF518A	EPAS1	GFRA3
	SNORD96A					GTF3C3	TAS2R7			NIT1		LRP12													SNORA73A				DISC2			MIR4505			MYD88	FAM170A	ASCC1	ARL6	DCLRE1A	EPHA4	GHR
	LOC643201					PPIG	TAS2R13			NOTCH2		RRM2B													RPA2				DISC1			MIR4709			MYL3	C5orf66-AS2	MRPS16	CMSS1	FRAT1	ERBB4	GLRA1
	ZFP62					CIR1	TAS2R10			NPR1		CYHR1													RPL11				FLVCR1			DIO2-AS1			MYLK	LOC340074	DUSP13	RETNLB	ACTR1A	ERCC3	GLRX
	CBY3					BZW1	TAS2R14			NTRK1		ASAP1													RPL22				CNIH4			LOC101928123			NDUFB4	CATSPER3	FXYD4	CCDC54	SMNDC1	FABP1	GM2A
	FAM153C					TLK1	CLEC4A			DDR2		FAM135B													RPS6KA1				PYCR2			LOC101928143			NKTR	TICAM2	DDIT4	MINA	NPM3	ACSL3	GRK6
	LOC728554					ABI2	ING4			PBX1		PHF20L1													RSC1A1				NENF			LOC101928504			OGG1	TEX43	DNAJB12	ADGRG7	GLRX3	FAP	GPX3
	AACSP1					DHRS9	MRPL51			PDC		ZNF706													SCNN1D				RRP15			LINC01467			OXTR	C5orf63	LRRC20	MAATS1	DPYSL4	EFEMP1	GRIA1
	LINC00847					CALCRL	CLEC1B			PDZK1		VPS28													SDHB				DESI2			MIR7641-2			CNTN3	C5orf56	SLC29A3	PHLDB2	TACC2	FHL2	NR3C1
	OR4F29					LANCL1	CLEC1A			PFDN2		HGH1													SFPQ				SCCPDH			MIR7843			PDHB	TIFAB	CSGALNACT2	BOC	SORBS1	FKBP1B	GRM6
	LOC100132062					KLHL41	C1RL			PIGC		KCNK9													SRSF4				TRIM17			LOC102724153			PFKFB4	LOC553103	H2AFY2	NXPE3	ERLIN1	FN1	GTF2H2
	MIR1229					UBE2E3	KLRF1			PI4KB		THEM6													SKI				KCTD3			LOC102724190			PLCD1	CTXN3	RUFY2	LRRC58	LBX1	FOSL2	GZMA
	MIR1271					MTX2	TAPBPL			PKLR		UBR5													SLC2A5				DTL			LINC01629			PLXNB1	ARL14EPL	CCAR1	ZPLD1	MGEA5	FRZB	GZMK
	MIR4281					NCKAP1	MAGOHB			PLA2G4A		FAM49B													SLC9A1				ARID4B			LOC105370586			POU1F1	LINC01184	OGDHL	CD200R1	TUBGCP2	FSHR	HARS
	LOC100507387					RAPGEF4	FAM90A1			PRRX1		AZIN1													SRM				EGLN1						PPARG	CCNI2	CISD1	CRYBG3	PRDX3	FTH1P3	HEXB
	TRIM52-AS1					COBLL1	PLEKHG6			POU2F1		CHRAC1													TAF12				MAP10						PRKAR2A	LINC00992	DNAJC12	DCBLD2	VAX1	GAD1	HINT1
	MIR4638					FASTKD2	STYK1			PPOX		EXOSC4													TCEA3				2-Mar						PRKCD	CCDC192	ASAH2	FAM172BP	ATE1	GALNT3	HK3
	HEIH					SATB2	FOXJ2			PRCC		LY6K													TCEB3				SUSD4						PROS1	MEIKIN	SAR1A	LINC00635	SEC23IP	GBX2	HMGCR
	LOC100996385					SF3B1	ITFG2			PRKAB2		TRMT12													TNFRSF1B				KIF26B						PTH1R	KIAA1024L	ZMIZ1	DPPA2	RAB11FIP2	GCG	HMGCS1
	LOC100996419					TMEFF2	PRMT8			PSMB4		OXR1													TP73				GPATCH2						PTPRG	MIR1289-2	WDFY4	CCDC80	INPP5F	GCKR	HMMR
	LOC101928445					MOB4	PARP11			PSMD4		WDYHV1													TNFRSF4				HEATR1						QARS	MIR1244-1	ARHGAP22	BTLA	NT5C2	MSTN	HNRNPAB
	CTC-338M12.4					GORASP2	ANO2			PTGS2		SLC39A4													ZSCAN20				TMEM206						RAB5A	TMED7-TICAM2	MYOZ1	PPP4R2	PDCD11	GFPT1	HNRNPH1
	MIR8089					SPATS2L	C12orf4			QSOX1		SYBU													ZBTB17				BATF3						RAF1	MIR1244-3	CDH23	SPICE1	SORCS3	GGCX	HRH2
	LINC01574					HIBCH	TIGAR			PEX19		GSDMC													SLC30A2				SLC30A10						RARB	MIR1244-2	PBLD	LOC152225	PPRC1	GLI2	HSD17B4
	LOC102577426					SNORD51	LPAR5			RAB13		ENY2													LUZP1				ZNF692						SNORA62	MIR3936	NPFFR1	IGSF11	FAM175B	GLS	HSPA4
	LOC105377763					RNU6-1	AICDA			RFX5		SLURP1													PRDM2				IARS2						ROBO1	MIR3661	C10orf54	C3orf30	RRP12	GPC1	HSPA9
						STK39	RIMKLB			RGS1		SLC45A4													LAPTM5				ENAH						ROBO2	HNCAT21	PCDH15	GPR156	TBC1D12	GPD2	NDST1
						CPS1-IT1	CLEC7A			RGS2		ZFAT													PTP4A2				NUP133						RPL15	LOC100505841	DDX50	ARL13B	DNMBP	GPR1	HTR1A
						METTL5	WNK1			RGS4		ZNF250													ARID1A				RCOR3						RPL24	MIR4633	OR13A1	DHFR2	FRAT2	GPR17	HTR4
						OLA1	ADIPOR2			RGS13		DEPTOR													SNHG3				ERO1B						RPL29	MIR4461	SYNPO2L	GABRR3	DPCD	GPR35	IK
						ICOS	NANOG			RGS16		PYCRL													NR0B2				FMN2						RPL32	MIR4460	BICC1	TIGIT	SEC31B	GPR39	IL3
						SLC40A1	WNT5B			RIT1		C8orf33													MMP23B				SMYD2						SATB1	MIR5692C1	TMEM254	USF3	ATRNL1	GRB14	IL4
						PDE11A	CDCA3			RNASEL		LYNX1													MMP23A				COQ8A						ATXN7	MIR5706	HKDC1	CADM2	EDRF1	MSH6	IL5
						GULP1	RHNO1			RNF2		RHPN1-AS1													KCNAB2				ZNF695						SCN5A	P4HA2-AS1	TET1	ZDHHC23	TCTN3	GTF3C2	IL6ST
						NOP58	NRIP2			RNU1-4		DSCC1													FCN3				GJC2						SCN10A	C5orf66	TSPAN14	LINC00879	C10orf12	GYPC	IL7R
						FKBP7	RBP5			RORC		DERL1													YARS				SIPA1L2						SEC13	LOC101927059	SYT15	PLCXD2	ANKRD2	HADHA	IL9
						ZAK	CCDC77			RPS27		SLC52A2													AKR7A2				ZP4						SEMA3F	LOC101927078	RASSF4	GCSAM	CNNM1	HADHB	IL12B
						PPIL3	ACRBP			RXRG		GSDMD													ALDH4A1				RHOU						SETMAR	LOC101927100	C10orf11	TUSC7	PDCD4	HDLBP	IL13
						DNAJC10	SPSB2			S100A1		BAALC													EIF3I				TFB2M						SLC6A1	LOC101927190	ARID5B	LINC00636	VENTX	HK2	IRF1
						ASNSD1	CRACR2A			S100A2		ZNF696													EIF4G3				GREM2						SLC6A6	SEMA6A-AS1	FAM213A	EPHA6	R3HCC1L	HNMT	ISL1
						MFSD6	CACNA2D4			S100A3		GRHL2													TNFRSF25				ACBD3						SLC6A11	HRAT56	DYDC2	C3orf38	POLL	TLX2	ITGA1
						INO80D	CLEC6A			S100A4		ARHGAP39													TNFRSF14				SMYD3						SLC15A2	LOC101927357	PHYHIPL	RABL3	BLNK	HOXD1	ITGA2
						FIGN	C12orf57			S100A5		ZNF34													TNFRSF18				1-Mar						SMARCC1	LOC101927379	PLA2G12B	SLC9C1	KCNIP2	HOXD3	ITK
						STRADB	TMEM52B			S100A6		SLC25A32													PER3				ARV1						STAC	LOC101927421	MYPN	PDCL3P4	CUZD1	HOXD4	KCNMB1
						WDR12	SLC2A14			S100A7		DCSTAMP													MAP3K6				AIDA						NEK4	LOC101927460	LINC00839	DUBR	CALY	HOXD8	KCNN2
						ZC3H15	A2ML1			S100A8		SHARPIN													ZMYM4				JMJD4						SYN2	LOC101927488	ZNF503	TMPRSS7	EXOSC1	HOXD9	KIF2A
						DNAH7	A2M-AS1			S100A9		EPPK1													ZMYM6				C1orf35						TCTA	TH2LCRR	AIFM2	CD200R1L	CALHM2	HOXD10	TNPO1
						SLC39A10	FBXL14			S100A10		SCRT1													DHRS3				TTC13						TDGF1	LOC101927934	ADO	LNP1	CUTC	HOXD11	LCP2
						CYP20A1	CLEC12A			S100A11		TRAPPC9													VAMP3				PGBD5						TGM4	C5orf66-AS1	JMJD1C-AS1	VGLL3	CHST15	HOXD12	LECT2
						SPC25	CLECL1			S100A12		TATDN1													SNRNP40				C1orf115						TGFBR2	MIR6830	MCU	LINC00960	SUFU	HOXD13	LIFR
						HECW2	CLEC4C			S100A13		NACAP1													THEMIS2				HHIPL2						THRB	LOC102467217	ZFAND4	FLJ22763	ACSL5	HPCAL1	LMNB1
						ALS2	ZNF384			XCL1		NCALD													H6PD				VASH2						TIMP4	LOC102467223	C10orf71	LINC01205	CCNJ	AGFG1	LNPEP
						ZDBF2	DSTNP2			SDHC		MAF1													ISG15				ZNF669						TKT	LOC102467224	CHCHD1	OR5K2	ZRANB1	DNAJB2	LOX
						CWC22	PIANP			SELE		UTP23													PLCH2				ZNF672						TMF1	LOC102467225	MSS51	OR5H14	CFAP46	HSPD1	LTC4S
						G6PC2	DCP1B			SELL		PARP10													SDC3				PCNX2						CLEC3B	LOC102467226	CFAP70	OR5H15	NSMCE4A	HSPE1	CD180
						MPP4	LINC00612			SELP		C8orf76													CROCC				WDR26						TNNC1	LOC102546228	ZNF488	OR5K3	CNNM2	FOXN2	SMAD5
						NIF3L1	TAS2R43			SHC1		TIGD5													PUM1				SH3BP5L						TOP2B	LOC102546229	COMTD1	OR5K4	WBP1L	HTR2B	MAN2A1
						PCGEM1	TAS2R31			SLAMF1		NUDCD1													CEP104				OR2L5						NR2C2	LOC102723557	AGAP4	MIR198	CCDC186	ID2	MAP1B
						OSGEPL1	TAS2R46			SOAT1		FAM83A													KLHL21				OR2G3						UBA7	ADAMTS19-AS1	ANAPC16	STX19	CRTAC1	IDH1	MCC
						NABP1	TAS2R30			UAP1		PPP1R16A													SLC35E2				OR2G2						UBE2E1	LINC01170	ADAMTS14	LINC00971	CWF19L1	SP110	MEF2C
						RAPH1	TAS2R19			SPRR1A		MED30													ZBTB40				OR2C3						UBE2E2	LOC105379143	SAMD8	TMEM30CP	PI4K2A	IGFBP2	MAP3K1
						CDK15	TAS2R20			SPRR1B		ZNF251													MFN2				TRIM11						UBP1	LOC105379176	FRMPD2	LINC00488	HIF1AN	IGFBP5	MFAP3
						TMEM237	TAS2R50			SPRR2A		KIFC2													THRAP3				MIXL1						UPK1B	LOC105379183	DYDC1	FAM86DP	WDR11	IHH	MGAT1
						NBEAL1	C1RL-AS1			SPRR2B		PKHD1L1													PTPRU				SPRTN						UMPS	WSPAR	EIF5AL1	MIR567	SLF2	IL1A	MOCS2
						CFLAR-AS1	CD163L1			SPRR2C		NAPRT													CELA3A				OBSCN						USP4		USP54	MIR568	DHX32	IL1B	MSH3
						PLEKHA3	RPL13P5			SPRR2D		TBC1D31													WASF2				NTPCR						UQCRC1		FAM170B	LOC728290	PPP2R2D	IL1R1	MSX2
						TRAK2	B4GALNT3			SPRR2E		HPYR1													ANGPTL7				EFCAB2						VHL		C10orf128	ZBTB11-AS1	TDRD1	IL1RN	MTRR
						BOLL	CLEC9A			SPRR2F		MFSD3													HNRNPR				MLK4						VIPR1		FUT11	ZBTB20-AS1	BCCIP	CXCR1	MYO10
						C2orf47	LOC283440			SPRR2G		MAL2													SRRM1				LINC00467						WNT5A		OIT3	ZNF717	C10orf2	CXCR2	NAIP
						SCRN3	CLEC4D			SPRR3		CSMD3													CNKSR1				ZNF496						WNT7A		ANTXRL	MTHFD2P1	TM9SF3	CXCR2P1	NDUFA2
						FASTKD1	ACSM4			SPTA1		RHPN1													UBE4B				C1orf198						XPC		VSTM4	FRG2C	ENTPD7	INHA	NDUFS4
						CARF	TAS2R42			TROVE2		FBXO32													MAD2L2				DISP1						ZNF35		TMEM254-AS1	MIR1324	AS3MT	INHBB	NDUFS6
						TTC21B	DPPA3			SSR2		CTHRC1													PDPN				WNT3A						ZNF80		PLAC9	LINC00882	GPAM	INPP1	NEUROG1
						METTL8	NANOGNB			XCL2		TOP1MT													KHDRBS1				ANGEL2						ZNF148		C10orf107	MIR4273	SHTN1	INPP4A	NPM1
						CYBRD1	LOC374443			VPS72		CCDC26													GMEB1				HIST3H2A						BRPF1		TMEM26	MIR3921	FAM160B1	INPP5D	NPR3
						CSRNP3	CLEC2A			THBS3		ZNF572													NUDC				ZNF670						IFRD2		ZCCHC24	MIR3923	SEMA4G	ITGA6	NPY6R
						PGAP1	CLEC12B			TCHH		ABRA													MASP2				NLRP3						MAPKAPK3		UNC5B	PVRL3-AS1	PLEKHA1	IRS1	OXCT1
						DCAF17	LINC00937			TNR		LYPD2													SRSF10				COX20						SEMA3B		STOX1	LINC01279	AVPI1	ITGA4	PAM
						COQ10B	LOC400002			TOP1P1		TMEM71													UTS2				SNAP47						SLMAP		C10orf35	LINC00901	HPSE2	ITGAV	PCDH1
						LNPK	MIR141			TPM3		FER1L6-AS2													RER1				CCSAP						MANF		TYSND1	IGSF11-AS1	FAM204A	ITGB6	PCDHGC3
						CDCA7	MIR200C			TPR		TMEM65													RCAN3				LYPLAL1						COLQ		RTKN2	MIR4445	LHPP	KCNF1	PCSK1
						WDR75	IQSEC3			CCT3		LINC00964													MST1P2				OR2M5						ACOX2		TBATA	MIR4795	MMS19	KCNJ3	PDE4D
						C2orf88	ZNF705A			TUFT1		BAALC-AS2													MST1L				OR2M3						BAP1		ATOH7	MIR4796	NOC3L	KCNJ13	PDE6A
						RAPGEF4-AS1	FAM66C			TNFSF4		FAM84B													PADI2				OR2T12						EOMES		SLC16A9	MIR548AB	IKZF5	KCNK3	PDGFRB
						SESTD1	DDX12P			UCK2		TMEM74													LYPLA2				OR14C36						HYAL3		FAM13C	MIR4444-1	ZDHHC6	KCNS3	PFDN1
						ANKRD44	LOC574538			USF1		FAM91A1													PARK7				OR2T34						CAMK1		8-Mar	MIR4446	CUEDC2	KHK	PGGT1B
						ZNF804A	POU5F1P3			DAP3		SLC30A8													CTRC				OR2T10						CGGBP1		C10orf25	MIR4447	FBXL15	KIF3C	PIK3R1
						TTC30A	LOC642846			NPHS2		COL22A1													ACOT7				OR2T4						BHLHE40		TMEM72-AS1	LINC00506	C10orf76	KIF5C	PITX1
						MARS2	FAM86FP			HIST2H2AA3		ADCK5													DNAJC8				OR2T11						CADPS		ZNF485	MIR5682	HPS6	AFF3	PMCHL1
						ORMDL1	PRB2			HIST2H2AC		TSNARE1													CLSTN1				DNAH14						HYAL2		RASGEF1A	MIR5688	MFSD13A	LCT	PMCHL2
						OSBPL6	LRTM2			HIST2H2BE		MAPK15													AKR7A3				OR2B11						B4GALT4		REEP3	CFAP44-AS1	MCMBP	LHCGR	POU4F3
						NOSTRIN	SCARNA12			HIST2H4A		NSMCE2													SPEN				WDR64						SNX4		JMJD1C	CADM2-AS2	C10orf95	LIMS1	PPIC
						DIRC1	SCARNA11			PIP5K1A		ZNF707													KDM1A				C1orf131						SUCLG2		ZNF503-AS1	PLCXD2-AS1	PLEKHS1	LRP2	PPP2CA
						PARD3B	FAM138D			TAGLN2		BREA2													WDTC1				SPATA17						HESX1		IPMK	ZBTB20-AS4	PDZD7	LTBP1	PPP2R2B
						NUP35	CD27-AS1			ANXA9		FAM83H													EMC1				EDARADD						KAT2B		FAM21C	B4GALT4-AS1	OBFC1	LY75	PRKAA1
						XIRP2	SCARNA10			RGS5		LINC01591													KIF1B				MRPL55						NR1I2		SGMS1	ST3GAL6-AS1	C10orf88	EPCAM	MAPK9
						TYW5	LOC100049716			ITGA10		ZNF252P													NCDN				HIST3H2BB						BSN		PGBD3	ARHGAP31-AS1	UBTD1	MXD1	PRLR
						RBM45	THCAT155			BLZF1		TMED10P1													PLEKHM2				TATDN3						LIMD1		C10orf53	LSAMP-AS1	CFAP43	MAL	PROP1
						BBS5	SMIM10L1			VAMP4		ZNF252P-AS1													OTUD3				BROX						KALRN		LINC01553	LOC101926968	LRRC27	MAP2	PTGER4
						CCDC173	RNU7-1			PEA15		C8orf31													KAZN				SLC35F3						CCRL2		LOC283028	LOC101926983	TRIM8	MAT2A	RAD1
						ICA1L	LINC00940			B4GALT3		ZFP41													CAMTA1				B3GALNT2						UBA3		LINC00841	PDZRN3-AS1	KAZALD1	MATN3	PURA
						RFTN2	LOC100288778			B3GALT2		GPIHBP1													DNAJC16				GCSAML						RPL14		LOC283045	LOC101927296	SFXN3	MCM6	RAD17
						UBR3	LINC00942			ADAM15		KLHL38													UBR4				GCSAML-AS1						SEC22C		ZMIZ1-AS1	LOC101927374	SLC25A28	MDH1	RARS
						KCTD18	MIR1244-1			PEX11B		NRBP2													ATP13A2				CNIH3						RRP9		FAM149B1	LOC101927494	ELOVL3	MEIS1	RASA1
						ALS2CR12	MIR1244-3			CREG1		ZNF517													TARDBP				LINC01341						LRRFIP2		ANKRD30BP3	HP09053	MARVELD1	MGAT5	RASGRF2
						CPO	MIR1244-2			CD84		WDR97													CELA3B				EXOC8						MAGI1		DUPD1	LOC101929411	PCGF6	MPV17	RPL37
						MDH1B	KLRF2			SELENBP1		TMEM249													ICMT				LOC149373						CACNA2D2		LRRTM3	LOC101929579	LOXL4	MYO1B	RPS14
						MYO3B	LINC00987			TNFSF18		RSPO2													PADI4				RNF187						SLC22A14		FAM21A	LOC101929607	ZDHHC16	MSH2	RPS23
						DUSP19	MIR3649			MPZL1		SPATC1													TMEM50A				SPATA45						SLC22A13		SH2D4B	LINC01215	ADGRA1	MTIF2	SDHA
						SATB2-AS1	LOC100506159			SH2D2A		MROH5													KPNA6				FAM71A						SH3BP5		ACTR3BP5	LOC101929694	LZTS2	MYCN	SEPP1
						ANKAR	LOC100507424			ANGPTL1		MAFA													STX12				SDE2						SLC4A7		BMS1P5	LOC101929717	LCOR	MYL1	SGCD
						TTC30B	KLRC4-KLRK1			TBX19		SAMD12													CLIC4				CNST						STXBP5L		C10orf105	LOC101929754	NKX6-2	MYO7B	SKP1
						FAM117B	PRH1-PRR4			FCGR2C		MIR30B													SYF2				CCDC185						GUCA1C		AGAP6	MIR8060	MRPL43	NAB1	SKP2
						KANSL1L	CACNA1C-AS1			PRPF3		MIR30D													CHD5				PLD5						IQCB1		CCNYL2	MIR8076	AFAP1L2	NCL	SLC1A3
						ZSWIM2	CACNA1C-AS4			ARHGEF2		C8orf82													SZRD1				C1orf100						DZIP3		ZNF32-AS1	ZBTB20-AS3	PYROXD2	NEB	SLC6A3
						ZNF385B	CACNA1C-AS2			DEDD		FER1L6-AS1													LDLRAP1				IBA57						VGLL4		ZNF32-AS3	LOC105374060	USMG5	NDUFA10	SLC6A7
						METTL21A	CACNA1C-IT2			XPR1		AARD													NOC2L				OR2T6						EDEM1		ZNF32-AS2	SNORA95	ARHGAP19	NDUFB3	SLC9A3
						CCNYL1	CACNA1C-IT3			GPR52		LRRC24													FBXO2				LOC255654						DCAF1		GLUD1P7		KNDC1	NDUFS1	SLC12A2
						KLHL23	LOC101927905			AIM2		MIR151A													FBXO6				C1orf101						TBC1D5		AGAP12P		ITPRIP	2-Sep	SLC34A1
						PPP1R1C	LOC101928030			RASAL2		NCRNA00250													PLA2G2D				PGBD2						TATDN2		C10orf55		OLMALINC	NEU2	SLC22A4
						SGO2	LOC101928100			ADAMTS4		SAMD12-AS1													AGO1				OR2L13						IP6K1		FAM35BP		MTG1	NEUROD1	SLC22A5
						ALS2CR11	LOC101928162			SEC22B		ZFAT-AS1													SNORA73B				OR14A16						EPM2AIP1		LINC00595		BBIP1	NFE2L2	SLIT3
						SLC38A11	LOC101929384			CHD1L		HAS2-AS1													RNU11				LIN9						PSMD6		DNAJC9-AS1		FANK1	NPAS2	SMN1
						GPR155	LOC101929549			PRDX6		LINC00051													RNU6-1				VN1R5						TOMM70		LINC00619		OPALIN	NPHP1	SMN2
						FAM171B	LOC101929584			PDE4DIP		TMEM75													RNU5E-1				ZNF678						TRANK1		FAM35DP		SYCE1	NPPC	SNCB
						PIKFYVE	LOC101930452			SLC25A44		MROH6													RNU1-3				PRSS38						SRGAP3		LINC00857		HOGA1	NR4A2	SNX2
						LOC200726	LOC102723544			KIAA0040		SCX													RNU1-2				LOC339529						IQSEC1		LOC441666		SORCS1	ODC1	SPARC
						C2orf69	LOC102724020			NOS1AP		RAD21-AS1													RNU1-1				LINC01139						DLEC1		LRRC18		PRAP1	ORC2	SPINK1
						HNRNPA3	CCND2-AS1			ARHGEF11		FER1L6													TRAPPC3				RD3						EXOG		LOC642361		ZNF511	ORC4	SPOCK1
						CERS6	LOC105369595			CEP350		MIR548A3													HSPB7				OR6F1						XYLB		AGAP9		C10orf90	OTX1	SRD5A1
						METAP1D	LOC105369632			SETDB1		MIR548D1													ARHGEF16				OR2W3						OXSR1		ZNF487		BTBD16	REG3A	SRP19
						CCDC150	LOC105369635			SMG7		MIR661													AHDC1				OR2T8						NR1D2		BMS1P6		FAM24A	PAX3	STK10
						CCDC141	PRH1-TAS2R14			UBAP2L		CASC8													TEKT2				OR2T3						PDCD6IP		TMEM72		PSTK	PCBP1	TAF7
						LINC01305				SV2A		MROH1													SMPDL3B				OR2T29						PARP3		LINC00842		PIK3AP1	PDCD1	TAF9
						ERICH2				DENND4B		LINC00977													LINC00339				IRF2BP2						COX17		FAM25C		MORN4	PDE1A	TARS
						FAM126B				RABGAP1L		OC90													SSU72				MIA3						ARPC4		DRGX		ZFYVE27	PDE6D	TBCA
						UNC80				FAM20B		LINC01300													UBIAD1				STUM						ZNF197		BEND3P3		MMP21	PDK1	TCF7
						MLK7-AS1				RBM8A		MIR937													PADI1				FAM89A						RBM6		ANXA8		SFXN2	PEX13	ZNF354A
						EVX2				NR1I3		MIR939													PLA2G2E				CAPN8						RBM5		AGAP7P		PDZD8	VIT	TCOF1
						FTCDNL1				SCAMP3		FAM83H-AS1													WRAP73				COA6						NME6		ASAH2B		BORCS7	SERPINE2	TERT
						LINC01116				ARPC5		CDC42P3													SLC45A1				C1orf229						CTDSPL		SFTPA1		GSTO2	PIGF	NR2F1
						CERKL				PRG4		LINC00861													HP1BP3				OR2M1P						CD96		SNORD98		SFR1	PLCL1	TGFBI
						SP5				GPA33		CCDC166													CELA2B				OR11L1						EIF1B		MIR605		CALHM3	PLEK	THBS4
						PLEKHM3				STX6		FAM83A-AS1													ZNF593				OR2L8						TRAIP		MIR606		CTAGE7P	PLGLB2	TRIO
						C2orf80				SF3B4		LOC100132813													MECR				OR2AK2						TFG		ANXA8L1		CLRN3	PLGLB1	TTC1
						DYTN				PIAS3		LOC100133669													SDF4				OR2L3						ST3GAL6		PARGP1		PNLIPRP3	PMS1	UBE2B
						HAGLR				HAX1		CASC11													MRTO4				OR2M2						ARIH2		FAM133CP		SFXN4	POLR2D	UBE2D2
						FSIP2				C1orf61		TONSL-AS1													YTHDF2				OR2T33						TADA3		HNRNPA1P33		CPXM2	POMC	VDAC1
						C2orf66				SEMA6C		LOC100288181													ZCCHC17				OR2M7						CRTAP		FRMPD2B		ACSM6	POU3F3	WNT8A
						MIR10B				SLC19A2		MIR1302-7													PADI3				OR2G6						ATG7		UNC5B-AS1		TRUB1	PPM1B	XRCC4
						LINC01124				POLR3C		MIR1205													ERRFI1				C1orf140						ARL6IP5		AGAP5		VTI1A	PPM1G	ZNF131
						H3F3AP4				IVNS1ABP		MIR1206													WNT4				FAM177B						NPRL2		BMS1P4		C10orf82	PPP1CB	ST8SIA4
						PHOSPHO2				TXNIP		MIR1207													FBXO42				ZNF847P						CXCR6		SFTPA2		CACUL1	PPP1R7	REEP5
						DFNB59				PMVK		MIR1204													RNF186				OR2T2						CSPG5		NUTM2B		NKX2-3	PPP3R1	SERF1A
						SNORA41				FAM189B		MIR1234													MXRA8				OR2T5						POLQ		LOC729815		CFAP58	PRKCE	NME5
						SNORD11				NES		MIR2053													HES2				OR14I1						CHL1		POU5F1P5		C10orf91	EIF2AK2	ENC1
						SNORD70				OCLM		MIR1208													GPN2				OR2T27						ARPP21		DLG5-AS1		PWWP2B	PROC	AP3B1
						MIR561				JTB		MIR3151													FBLIM1				OR2T35						CCR9		ZNF37BP		EMX2OS	PSMD1	PDLIM4
						LOC729224				MTMR11		BAALC-AS1													MED18				MIR194-1						ALDH1L1		C10orf142		PLPP4	PTH2R	PLPP1
						SNORD11B				MLLT11		MIR3686													PQLC2				MIR215						USP19		LOC100130698		PAOX	PTMA	STC2
						MIR933				SLC27A3		MIR548AA1													CASZ1				TRIM67						PDIA5		ZNF503-AS2		FAM24B	PTPN4	PDE8B
						LOC100128905				TDRKH		MIR3610													ADPRHL2				MAP1LC3C						SLC38A3		FAM25BP		EBF3	PTPRN	EIF4EBP3
						LOC100130452				CD160		AZIN1-AS1													TRNAU1AP				H3F3AP4						CYB561D2		LINC00856		CALHM1	RAB1A	PCDHGB4
						LOC100130691				CELF3		CCAT1													CPSF3L				GTF2IP20						TMEM115		FAM25G		CASC2	RALB	CDC23
						NEMP2				PMF1		ASAP1-IT2													C1orf159				BECN2						RPP14		RSU1P2		TCERG1L	RANBP2	ADAM19
						SP9				DUSP12		MINCR													AURKAIP1				OR2W5						HHLA2		TIMM23		HSPA12A	RBMS1	FGF18
						MIR1302-4				VPS45		ZHX1-C8orf76													MRPL20				OR13G1						FSTL1		BMS1P21		FUOM	REL	HDAC3
						MIR1246				KIAA0907		MIR4662A													AIM1L				DUSP5P1						FAM107A		MIR1296		JAKMIP3	REG1A	SQSTM1
						MIR1258				KIFAP3		MIR4662B													TMEM51				C1orf145						WDR6		MIR548F1		STK32C	REG1B	P4HA2
						MIR1245A				ATF6		MIR4663													BSDC1				IBA57-AS1						RASSF1		MIR1254-1		BLOC1S2	REG1CP	HSPB3
						GCSHP3				NMNAT2		MIR4472-1													XKR8				FLVCR1-AS1						NISCH		FAM21EP		RBM20	SNORD20	ATP6V0E1
						SNORA70F				POGZ		MIR4664													TMEM39B				LYPLAL1-AS1						FILIP1L		MIR4294		PDCD4-AS1	RPE	SEMA5A
						MIR3128				COLGALT2		PCAT1													ARHGEF10L				SNRPD2P2						TREX1		MIR3156-1		LOC283038	RPL31	ATG12
						MIR3129				RGL1		MIR5680													VPS13D				MT1HL1						SCN11A		MTRNR2L5		WDR11-AS1	RPL37A	OSMR
						MIR3130-1				SYT11		MIR5194													EVA1B				RPS7P5						TUSC2		MIR3924		KCNK18	RPS7	PTTG1
						MIR3130-2				PRRC2C		LINC00536													ATAD3A				LYPD8						TWF2		FAM170B-AS1		VWA2	RPS27A	PDLIM7
						MIR2355				RPRD2		CCAT2													TMEM57				SNORA14B						TRAK1		C10orf71-AS1		NANOS1	RRM2	NREP
						MIR3606				SMG5		PRNCR1													TRIM62				SNORA36B						DHX30		LINC00840		HMX3	RTKN	TRIP13
						LOC100506124				NCSTN		UBR5-AS1													PANK4				SNORA16B						SACM1L		PRKG1-AS1		NHLRC2	SAG	CNOT8
						TTC21B-AS1				GPR161		LINC01608													CAMK2N1				TGFB2-AS1						SCAP		LINC00844		CCDC172	SCN1A	RAB9BP1
						HOXD-AS2				SNAPIN		LINC01609													ASAP3				LINC01347						LAMB2P1		MRLN		DMBT1P1	SCN2A	HAND1
						TTN-AS1				RUSC1		LOC101927513													PNRC2				LINC01348						MYH15		LINC00845		CC2D2B	SCN3A	MED7
						LOC100507140				CA14		LOC101927543													PIGV				BTNL10						EXOSC7		ZSWIM8-AS1		ENO4	SCN7A	HOMER1
						LOC100507443				CFAP45		LOC101927588													NBPF1				LOC100130331						PDZRN3		MIR4676		ARMS2	SCN9A	MYOT
						IDH1-AS1				NBPF14		RNF139-AS1													MAP7D1				RPL21P28						CAND2		TIMM23B		TEX36	SCTR	ADAMTS2
						PHOSPHO2-KLHL23				MPC2		LOC101927657													NECAP2				RNA5S1						CLASP2		MIR5100		LINC00959	CCL20	SCAMP1
						HSPE1-MOB4				OLFML2B		LINC00824													IQCC				RNA5S2						RAD54L2		ANTXRLP1		GUCY2GP	SDC1	NRG2
						MIR4437				C1orf43		LOC101927798													DNAJC11				RNA5S3						FRMD4B		CH17-360D5.1		NKX1-2	SRSF7	CXCL14
						MIR548AE1				DNM3		LOC101927822													RCC2				RNA5S4						STAB1		NUTM2B-AS1		LBX1-AS1	SFTPB	H2AFY
						MIR1245B				TOR1AIP1		LOC101927845													AJAP1				RNA5S5						GPD1L		LINC01468		C10orf120	SIX3	SMAD5-AS1
						MIR4774				CHTOP		LOC101927915													TMEM234				RNA5S6						RFTN1		TMEM26-AS1		LOC399815	SLC4A3	RNF14
						MIR4775				LCE2B		LOC101928087													MTFR1L				RNA5S7						NBEAL2		LOC101928887		METTL10	SLC1A4	CARTPT
						MIR4444-1				OR10J1		LOC101928160													CTNNBIP1				RNA5S9						NUP210		LINC01515		FLJ37035	SLC3A1	SNCAIP
						KIAA2012				SNORD81		LOC101928902													RSRP1				RNA5S10						PLCL2		LOC101928961		FOXI2	SLC8A1	NUP155
						CERS6-AS1				SNORD79		MIR6846													AGTRAP				RNA5S11						ANKRD28		LOC101928994		LINC01164	SLC9A2	TTC37
						XIRP2-AS1				SNORD80		MIR6847													PITHD1				RNA5S12						FAM208A		PPP3CB-AS1		LINC01168	SLC11A1	CLINT1
						OSGEPL1-AS1				SNORD47		MIR6848													MAN1C1				RNA5S13						KLHL18		LOC101929165		SPRNP1	SLC20A1	PCDHGA8
						GPR1-AS				SNORD44		MIR7112													NIPAL3				RNA5S14						LARS2		LOC101929234		GOLGA7B	SNRPG	PCDHA9
						SCHLAP1				RNVU1-7		MIR6850													SEPN1				RNA5S15						RYBP		KCNMA1-AS3		LINC01561	SOS1	ZFYVE16
						LOC101926913				RNU1-3		MIR548AZ													TP73-AS1				RNA5S16						CAPN7		KCNMA1-AS2		FAM45A	SOX11	MATR3
						LOC101927027				RNU1-2		MIR6844													PLEKHG5				RNA5S17						MKRN2		KCNMA1-AS1		C10orf62	SP3	MAML1
						LOC101927055				RNU1-1		MIR6893													LRRC47				LOC100287497						NAT6		LINC01518		FRG2B	SP100	KIAA0141
						LOC101927156				USP21		MIR6845													DISP3				LINC00582						FBXL2		LOC101929445		SPRN	SPAST	JAKMIP2
						LOC101927196				CACYBP		MIR6849													KIF17				LGALS8-AS1						ABHD14A		LOC101929574		MIR146B	SPP2	PJA2
						LINC01473				SLC39A1		MIR7848													KIAA1522				MIR1182						NEPRO		NRG3-AS1		MIR202	SPR	DDX46
						LOC101927406				RNF115		ZFPM2-AS1													HES4				MIR1537						POC1A		MIR7152		NPS	SPTBN1	GFPT2
						LOC101927431				KLHL20		CASC21													GRHL3				MIR548F3						ABI3BP		MIR7151		SCART1	SRD5A2	SLC23A1
						LOC101927482				LAMTOR2		CASC19													DLGAP3				MIR664A						CNOT10		LOC102723377		SNORA19	SSB	GNPDA1
						ANKRD44-IT1				TMOD4		PCAT2													IL22RA1				LINC00184						TMEM158		LOC102723439		FAM196A	SSFA2	SRA1
						LOC101927596				NME7		LOC104054148													MIIP				TSNAX-DISC1						NDUFAF3		LOC102723703		RPL13AP6	STAT1	PDCD6
						LOC101927619				CERS2		LINC01151													CELA2A				MIR320B2						THUMPD3		LOC102724264		SNORA12	STAT4	EDIL3
						LOC101927641				CRNN		MAFA-AS1													GPATCH3				MIR3123						MYRIP		LOC102724323		MIR607	STRN	COL4A3BP
						LOC101927795				DCAF8		LOC105375713													CLSPN				MIR3124						PTPN23		LOC102724593		MIR608	SULT1C2	RAD50
						LOC101927865				F11R		LOC105375734													PRDM16				MIR3122						NECTIN3		LOC102724719		MIR609	ADAM17	KIF20A
						LOC101927960				GLRX2		LOC105375744													TINAGL1				MIR3620						CHMP2B		LINC01264		ENTPD1-AS1	TACR1	G3BP1
						LOC101928020				BOLA1		LOC105375773													PLA2G2F				MIR3916						DNAH1		SGMS1-AS1		RPL13AP5	GCFC2	LHFPL2
						LOC101929633				ZBTB7B		LOC105375787													S100PBP				PROX1-AS1						HIGD1A		LOC105378269		RPEL1	TFPI	CWC27
						LOC101929680				RRNAD1		LOC105375800													CEP85				TAF1A-AS1						LRIG1		LOC105378292		TLX1NB	TGFA	6-Mar
						LOC101929753				APH1A															NMNAT1				ITPKB-IT1						SUSD5		LOC105378311		MIR936	TIA1	APBB3
						RNU6-7				PLEKHO1															VWA1				LINC01354						ERC2		LOC105378330		C10orf131	TNFAIP6	CCNO
						MIR6512				ACP6															MRPS15				LINC01132						APPL1		LOC105378349		PLCE1-AS1	TNP1	TNIP1
						MIR7704				IER5															PINK1				CHRM3-AS2						HACL1		LOC105378367		ADGRA1-AS1	TNS1	RACK1
						MIR7845				UCHL5															MARCKSL1				ZNF670-ZNF695						ZBTB20		LOC105378385		ATE1-AS1	TPO	BASP1
						LOC102724058				SUCO															PRAMEF1				MIR4428						TTLL3		CCEPR		TEX36-AS1	TSN	NSA2
						LINC01117				GPR89B															PRAMEF2				MIR4753						OR5K1		LOC107001062		DNMBP-AS1	TSSC1	FST
						LOC102724714				HSD17B7															NADK				MIR4454						OR5H1				DUX4	TTN	SLU7
						LANCL1-AS1				UFC1															PHACTR4				MIR4666A						GNL3				KCNIP2-AS1	TUBA4A	PAIP1
						HAGLROS				METTL13															AUNIP				MIR4677						FAM162A				MIR1287	SUMO1	POLR3G
						RNU6-2				OAZ3															CCDC28B				MIR4671						SEC22A				MIR1307	UCN	RGS14
						DLX2-AS1				CD244															EFHD2				MIR4427						FOXP1				MIR2110	UGP2	SLC12A7
						LINC01090				DPM3															MMEL1				MIR5096						ZBTB11				MIR548E	VIL1	PLK2
						LOC105373764				MRPS21															RSG1				MIR4742						MORC1				MIR378C	VRK2	IQGAP2
						LOC105373782				TMCO1															OR4F5				MIR5008						CNTN6				MIR4297	VSNL1	SEC24A
						LOC105373805				ADAMTSL4															NKAIN1				LINC00538						LSM3				MIR3157	WIPF1	CPLX2
						LOC105616981				CRCT1															MUL1				HLX-AS1						RBMS3				MIR3158-1	WNT6	FAXDC2
						LOC105747689				SWT1															NOL9				CHRM3-AS1						NKIRAS1				MIR4295	XDH	FAM114A2
						SNORA105A				GON4L															LIN28A				LINC00210						SPCS1				MIR3158-2	XPO1	MRPS30
						AOX3P-AOX2P				GPATCH4															SH3D21				LOC101927143						KLF15				MIR4296	XRCC5	BRD8
										DUSP23															AGMAT				LOC101927164						SETD2				MIR3941	ZAP70	TCERG1
										C1orf27															ZMYM1				LOC101927478						GTPBP8				MIR3663	ZNF2	BTNL3
										C1orf56															LINC00115				LOC101927532						TAGLN3				MIR3944	ZNF142	SUB1
										RALGPS2															MORN1				LOC101927604						PRSS50				SLIT1-AS1	SLC30A3	HNRNPA0
										MSTO1															FAM110D				LOC101927683						RBM15B				LINC00866	PXDN	LMAN2
										DARS2															KIAA0319L				LOC101927765						GMPPB				RPARP-AS1	ALMS1	SPINK5
										GOLPH3L															DHDDS				LOC101927787						LINC00312				SH3PXD2A-AS1	MOGS	SMA4
										KIRREL															GPR157				LOC101927851						LMCD1				CFAP58-AS1	RNF103	SMA5
										YY1AP1															SPSB1				LOC101928068						ARHGEF3				SORCS3-AS1	PAX8	PAPD7
										UBE2Q1															CPTP				LOC101928226						TRAT1				ADD3-AS1	IL1R2	SOX30
										ITLN1															ZNF436				LOC101929541						VILL				LINC00867	MALL	TPPP
										C1orf112															TAS1R2				LOC101929565						IMPG2				BORCS7-ASMT	CXCR4	ESM1
										FAM63A															TAS1R1				LOC101929631						SSUH2				ARHGAP19-SLIT1	FZD5	KIF3A
										ADCY10															OR4F16				LINC01352						TRNT1				FAM24B-CUZD1	SCG2	ADAMTS6
										DCAF6															SYNC				LOC101929771						ABHD5				MIR4680	DYSF	MGAT4B
										ASH1L															ACTL8				MIR6742						DYNC1LI1				MIR4483	FZD7	B4GALT7
										LENEP															TSSK3				MIR7641-2						C3orf18				MIR4682	SDPR	EXOC3
										SLC50A1															CCNL2				MIR6741						CRBN				MIR4482	NCK2	SYNPO
										SLAMF8															SH3BGRL3				LOC102723727						SS18L2				MIR4484	DUSP11	RHOBTB3
										CDC42SE1															SESN2				LOC102723833						CCDC174				MIR4681	CUL3	RNF44
										UBQLN4															ESPN				LOC102723886						SHISA5				MIR4685	KLF11	ABLIM3
										OTUD7B															TAS1R3				TGFB2-OT1						TIMMDC1				LINC00601	MAP4K3	ELL2
										RAB25															ATAD3B				SPATA17-AS1						ZDHHC3				FANK1-AS1	PKP4	CCT5
										PGLYRP4															STK40				DISC1-IT1						ZMYND10				PLCE1-AS2	HAT1	SV2C
										RHBG															TMEM222				LOC105748977						PLA1A				LOC101927278	DGKD	HMGXB3
										SCYL3															PLEKHN1				SNORA100						TEX264				LINC01475	AGPS	PDZD2
										ATP8B2															USP48										TMA7				LINC01163	PRKRA	TBC1D9B
										VANGL2															NBPF3										ZNF589				LINC01514	STK16	ARHGAP26
										LINC00869															ZDHHC18										HEMK1				LOC101927419	SLC25A12	FSTL4
										PBXIP1															SLC25A33										IP6K2				LOC101927472	KLF7	MRPS27
										S100A14															DDI2										SFMBT1				TCERG1L-AS1	ABCB11	ATP10B
										GATAD2B															LZIC										NCKIPSD				LOC101927523	NCOA1	N4BP3
										CGN															TRIM63										PHF7				LOC101927549	VAMP8	8-Sep
										IGSF9															FAM167B										FBXO40				LINC01166	MARCO	FBXL7
										ZNF687															PERM1										GHRL				MIR202HG	B3GALT1	FAF2
										POGK															CROCCP2										TLR9				LOC101927692	ADAM23	PPIP5K2
										HCN3															SYTL1										SEMA5B				MIR3663HG	SUCLG1	WWC1
										KIAA1614															IGSF21										WDR5B				FAM53B-AS1	IL18RAP	FBXW11
										BRINP2															LSM10										LZTFL1				EDRF1-AS1	IL1RL2	ACSL6
										CCDC181															C1orf94										PARP14				MIR6507	IL18R1	JADE2
										SLAMF7															SNHG12										P4HTM				MIR6715B	NRP2	LARP1
										CADM3															CFAP74										SLC6A20				MIR6715A	CFLAR	ICE1
										PRUNE1															KIAA2013										IL17RD				LOC102723665	ASAP2	PPWD1
										HAPLN2															THAP3										GRAMD1C				NEURL1-AS1	PER2	HARS2
										GAS5															STPG1										ROPN1				LOC102724589	ST3GAL5	OTP
										PAPPA2															SPOCD1										SIDT1				LOC103344931	SLC5A6	SKIV2L2
										BCAN															UBXN11										ELP6				LINC01435	DDX18	NNT
										TNN															C1orf158										SNRK				LINC01167	EIF2B4	TTC33
										MRPS14															FBXO44										QRICH1				LOC105378470	CDK5R2	ZNF346
										SEMA4A															ATPIF1										PXK				AS-PTPRE	KYNU	AMACR
										TOR3A															SMIM12										CMTM6				SNORA87	TAF1B	SSBP2
										RFWD2															AZIN2										TRMT10C					NAT8	BHMT2
										RGS18															TMEM54										SLC41A3					NMI	TNFAIP8
										MRPL9															CSMD2										SLC25A38					CNOT9	NIPBL
										INTS3															CROCCP3										ULK4					COX7A2L	PP7080
										SCNM1															FHAD1										OXSM					TMSB10	PART1
										LINC00626															LOC115110										SLC35A5					IL1RL1	GEMIN5
										FCRL2															RAB42										TMEM45A					LRRFIP1	PCDHGA12
										CDC73															FAM46B										FEZF2					STK17B	LRRTM2
										MRPL24															RBP7										IFT57					ITGB1BP1	FAM169A
										TNFAIP8L2															ACAP3										EBLN2					GPR55	RAI14
										C1orf54															UBE2J2										ANO10					TRIP12	CCDC69
										PAQR6															KDF1										DALRD3					GTF3C3	PCDHB5
										TRIM46															LRRC38										SHQ1					PPIG	FBXL21
										MROH9															AADACL3										PBRM1					NRXN1	KLHL3
										TARS2															PUSL1										ARL8B					OTOF	TSPAN17
										EDEM3															B3GALT6										SETD5					CIAO1	FBXO4
										FLAD1															IFFO2										DPPA4					TGFBRAP1	OR2V1
										NPL															TPRG1L										TMEM39A					HS6ST1	HAVCR1
										OR6N2															FAM213B										ZNF654					CRIPT	SNORD63
										OR6K2															MYOM3										TMEM40					ECEL1	SNORA74A
										C1orf21															GJB4										ABHD10					MAP4K4	CYFIP2
										NECTIN4															HMGB4										CHDH					EIF2AK3	PKD2L2
										SNX27															RNF19B										IL17RB					EIF4E2	UQCRQ
										ANP32E															A3GALT2										NGLY1					ROCK2	AFF4
										SHCBP1L															OSCP1										TBC1D23					CHST10	PRELID1
										TRMT1L															C1orf216										CFAP44					TP53I3	IL17B
										ISG20L2															KLHDC7A										CACNA2D3					CIR1	DIMT1
										FCRL5															VWA5B1										DCP1A					MRPL33	MAT2B
										FCRL4															UBXN10										GLT8D1					BRE	SLC27A6
										NUF2															ARHGEF19										EMC3					PREPL	SNX24
										HMCN1															ACTRT2										EAF2					CYTIP	MRPL22
										TEX35															MIB2										BRK1					FEZ2	DROSHA
										HORMAD1															C1orf127										ZKSCAN7					GCC2	PCDHB1
										TOMM40L															SAMD11										LMOD3					TTLL4	DMGDH
										POLR3GL															LOC148413										CLDND1					SOCS5	TLX3
										TMEM79															PHF13										MUC13					EIF5B	KCNIP1
										ACBD6															LINC00337										RAD18					GREB1	ZNF354C
										ZBTB37															CCDC27										SEMA3G					BZW1	IRX4
										LCE3D															ZNF436-AS1										NIT2					USP34	TAS2R1
										FCRLA															DCDC2B										POGLUT1					LAPTM4A	TMED7
										ANKRD36BP1															ZNF362										BBX					HDAC4	ISOC1
										MAEL															LINC01225										KIF15					RNF144A	RPL26L1
										RGS8															PDIK1L										ADAMTS9					SNX17	SAR1B
										SEC16B															C1orf64										PCBP4					SERTAD2	C5orf45
										AQP10															SLC2A7										PCNP					MRPL19	SLC45A2
										LHX4															CALML6										SENP7					ZEB2	DCTN4
										SLAMF9															IFNLR1										ABHD6					FARP2	IPO11
										PYGO2															FAM43B										LRTM1					TLK1	MZB1
										NUP210L															PAQR7										C3orf14					SUPT7L	PAIP2
										CENPL															AGO3										KIAA1143					CD302	CDKL3
										DUSP27															AGO4										HHATL					ARHGAP25	RXFP3
										RCSD1															FAM76A										HEG1					TANK	PCDH12
										MEX3A															TMEM201										ARHGAP31					BCL2L11	GCNT4
										METTL18															FAAP20										CCDC191					FARSB	FAM13B
										GORAB															TXLNA										WDR48					ABCB6	FAM53C
										C1orf105															TMEM51-AS1										LRRN1					ACTR3	REEP2
										PIGM															ATAD3C										KIAA1524					ACTR2	PRR16
										IGSF8															AKR7L										SELK					ARPC2	COMMD10
										GLMP															FNDC5										PROK2					PREB	POLK
										PGLYRP3															LINC01342										RNF123					ACTR1B	DDX41
										GNRHR2															TTLL10										NSUN3					ARL4C	NOP16
										SLAMF6															TMCO4										CIDEC					LRPPRC	LARS
										FCRL1															ZNF683										POPDC2					PDIA6	CXXC5
										FCRL3															MDS2										RBSN					ABI2	HMP19
										FMO9P															NPHP4										KIF9					CEBPZ	ZFR
										TSEN15															C1orf167										NFKBIZ					DHRS9	UIMC1
										FAM129A															LINC01226										AZI2					TXNDC9	RAPGEF6
										TADA1															FAM41C										MTMR14					MPHOSPH10	ERAP1
										THEM4															LOC284632										ATG3					CALCRL	KDM3B
										SH2D1B															LOC284661										MRPS25					PSMD14	PHAX
										GABPB2															SLC25A34										CSRNP1					STAM2	RAB24
										TCHHL1															ESPNP										GORASP1					RAMP1	PELO
										RPTN															C1orf174										CCDC14					SPEG	RBM27
										TDRD10															KLHL17										CDCP1					LANCL1	FAM134B
										SHE															TMEM240										CCDC71					NMUR1	FAM105A
										KLHDC9															TMEM52										NT5DC2					SMYD5	NEURL1B
										AXDND1															MTMR9LP										SLC26A6					KLHL41	DHX29
										OR10J5															ZBTB8OS										CRELD1					MYCNOS	EPB41L4A-AS2
										DCST2															TFAP2E										CAMKV					C1D	DDX4
										ZNF648															LINC01141										TMEM43					MERTK	FAM193B
										TEDDM1															AADACL4										OR5H6					UBE2E3	MTMR12
										UHMK1															PRAMEF5										OR5H2					STK25	SGTB
										FCRLB															HNRNPCL1										ZXDC					SEMA4F	ARL15
										LIX1L															PRAMEF10										ZBED2					CCT7	PCDHB18P
										TSACC															SERINC2										LRRC2					CCT4	PCDHB17P
										IQGAP3															FAM131C										FYCO1					GNLY	TMED9
										NAXE															PADI6										CEP97					CDC42EP3	ZCCHC10
										OR10T2															DRAXIN										HSPBAP1					STAMBP	CDHR2
										OR6P1															SPATA21										C3orf52					TGOLN2	GIN1
										OR10X1															AGRN										QTRT2					MTX2	WDR55
										OR10Z1															CENPS										CCDC51					CGREF1	ANKHD1
										OR6K6															CATSPER4										ZNF385D					B3GNT2	NSUN2
										OR6N1															GPR153										HDAC11					USP39	SPDL1
										S100A16															FAM132A										THOC7					TBR1	THG1L
										ITLN2															HES5										NAA50					SIX2	WDR70
										CREB3L4															SMIM1										WDR82					MAP3K2	AGGF1
										CIART															RNF207										TSEN2					NCKAP1	WDR41
										HFE2															TMEM82										GRIP2					VAMP5	BRIX1
										ANKRD35															TRNP1										OR5AC2					MTHFD2	C5orf22
										FAM163A															CD164L2										RTP3					ARID5A	LOC55338
										OVAAL															HES3										LRRC2-AS1					PROKR1	TMCO6
										NBPF12															PRAMEF12										PARP9					RAB10	TRIM36
										LELP1															PRAMEF8										C3orf20					EDAR	GALNT10
										RC3H1															PRAMEF18										ARL6					COPS8	NHP2
										DCST1															PRAMEF17										ATRIP					GPR75	RBM22
										METTL11B															PLA2G2C										NICN1					YWHAQ	CEP72
										FAM78B															TMEM200B										MON1A					IMMT	RIOK2
										BNIPL															FAM87B										CMSS1					SNRNP27	DEPDC1B
										LRRC71															PRAMEF4										JAGN1					GTF2A1L	BDP1
										PYHIN1															PRAMEF13										KBTBD8					STON1	RNF130
										TDRD5															SH2D5										SLC12A8					RAPGEF4	ERBIN
										TOR1AIP2															NCMAP										LINC00852					EMILIN1	PCDHGC5
										SPRR4															RNF223										RETNLB					CAPN10	PCDHGC4
										TTC24															LDLRAD2										CCDC54					TBC1D8	PCDHGB7
										NUDT4P2															CSMD2-AS1										IL17RC					RABL2A	PCDHGB6
										PDIA3P1															MIR200A										ABHD14B					GALNT5	PCDHGB5
										LCE4A															MIR200B										MINA					NXPH2	PCDHGB3
										NBPF11															MIR34A										ADGRG7					GPR45	PCDHGB2
										NUDT17															LINC00982										POMGNT2					SP140	PCDHGB1
										FLJ23867															PRAMEF11										DIRC2					MGAT4A	PCDHGA11
										KRTCAP2															PRAMEF6										EAF1					GPN1	PCDHGA10
										CRTC2															HNRNPCL2										DCLK3					IKZF2	PCDHGA9
										LCE5A															UQCRHL										MAATS1					COBLL1	PCDHGA7
										ARHGAP30															MINOS1										PHLDB2					AAK1	PCDHGA6
										CFAP126															ANKRD65										UCN2					FASTKD2	PCDHGA5
										TIPRL															PRAMEF7										ZNF502					MAPRE3	PCDHGA4
										RIIAD1															PRAMEF25										BOC					PLA2R1	PCDHGA3
										THEM5															PEF1										NXPE3					RAB3GAP1	PCDHGA2
										SLC9C2															MIR429										RFT1					RPIA	PCDHGA1
										NBPF15															LINC01128										OXNAD1					SLC4A1AP	PCDHGB8P
										ANKRD34A															TMEM88B										ZBTB47					EFR3B	PCDHB15
										RUSC1-AS1															FNDC10										ACTR8					SNRNP200	PCDHB14
										LOC284648															RPS14P3										CMTM7					MYT1L	PCDHB13
										SMG7-AS1															ACTG1P20										TXNRD3					WDR43	PCDHB12
										C1orf204															PIK3CD-AS1										OSBPL10					LPIN1	PCDHB11
										C1orf111															PRAMEF26										OSBPL11					CEP68	PCDHB10
										LINC01142															PRAMEF33P										SLC25A26					PASK	PCDHB9
										HIST2H2AB															PRAMEF19										ZNF501					UBXN4	PCDHB8
										HIST2H3A															PRAMEF20										FANCD2OS					ATG4B	PCDHB7
										HIST2H2BC															FAM138A										LRRC58					PSME4	PCDHB6
										HIST2H2BA															LACTBL1										LRRC3B					EXOC6B	PCDHB4
										S100A7A															LOC646471										GALNT15					EHBP1	PCDHB3
										LINGO4															PRAMEF34P										GPR62					SATB2	PCDHB2
										FLG-AS1															HNRNPCL3										CCDC58					CLASP1	PCDHAC2
										RXFP4															ZBTB8A										KCNH8					OBSL1	PCDHAC1
										ANKRD45															LOC653160										FAM3D					PUM2	PCDHA13
										BRINP3															PRAMEF22										ZPLD1					NCAPH	PCDHA12
										CCDC190															PRAMEF15										LYZL4					RHOQ	PCDHA11
										LOC343052															WASH7P										KLHL40					SF3B1	PCDHA10
										OR10R2															FAM138C										TRIM71					HAAO	PCDHA8
										FCRL6															SCARNA1										CD200R1					TMEM131	PCDHA7
										KCNT2															FAM138D										CHCHD4					R3HDM1	PCDHA6
										LCE1A															SNORA44										CRYBG3					DNPEP	PCDHA5
										LCE1B															SNORA61										DCBLD2					PSD4	PCDHA4
										LCE1C															SNORA59A										TMEM42					WBP1	PCDHA3
										LCE1D															SNORA16A										UROC1					NTSR2	PCDHA2
										LCE1E															SNORD103C										FAM172BP					TMEFF2	PCDHA1
										LCE1F															SNORD99										METTL6					SH3BP4	ANKH
										LCE2A															SNORD103A										TAMM41					PRKD3	CCL28
										LCE2C															MIR551A										IL17RE					KCNE4	VTRNA1-3
										LCE2D															MIR552										IQCF1					RASGRP3	VTRNA1-2
										LCE3A															C1orf195										GLYCTK					NGEF	VTRNA1-1
										LCE3B															ZBTB8B										PPM1M					QPCT	NMUR2
										LCE3C															CDK11A										C3orf49					GCA	FEM1C
										LCE3E															SLC35E2B										SNTN					VAX2	C5orf15
										RGSL1															LINC01346										SYNPR					SNORD82	PRDM9
										CYCSP52															C1orf234										LSMEM2					MOB4	CDC42SE2
										PEAR1															PRAMEF14										ASB14					POLR1A	TRPC7
										SFT2D2															FAM231A										DTX3L					CNRIP1	KIAA1191
										ILDR2															FAM231C										FAM19A4					FAM98A	ERGIC1
										NOTCH2NL															FLJ37453										SGO1					PNKD	CLK4
										LINC01138															LOC729737										PP2D1					UNC50	TENM2
										LOC388692															OR4F29										EFHB					SNED1	CNOT6
										LYSMD1															FAM229A										LINC00635					GORASP2	NLN
										HRNR															MATN1-AS1										CPNE9					SPATS2L	AHRR
										FLG2															LOC100129534										DPPA2					RAB11FIP5	ZNF608
										C1orf189															LOC100130417										CCDC80					GIGYF2	KCTD16
										FMO6P															LOC100132062										BTLA					EPC2	SEMA6A
										LINC00272															LOC100132147										CCDC12					TRAF3IP1	ARRDC3
										VHLL															FAM231B										PPP4R2					ABCA12	ZSWIM6
										OR10K2															LOC100133331										ROPN1B					IFT172	PCDHB16
										OR10K1															LINC01134										LINC00691					ARL5A	ANKRA2
										OR6Y1															DDX11L1										C3orf22					HIBCH	HMHB1
										OR6K3															TTC34										ZCWPW2					PTPN18	ZBED8
										VSIG8															LOC100288069										CMC1					CNNM4	GOLPH3
										C1orf226															MIR1256										NEK10					CNNM3	MCCC2
										LOC400794															MIR1976										SPICE1					IL36RN	EPB41L4A
										C1orf220															MIR1290										CMTM8					SH3YL1	CENPK
										LINC01344															MIR1302-2										CCDC13					SNORD53	ERAP2
										NBPF9															NPPA-AS1										LOC152225					SNORD51	ARHGEF28
										APOBEC4															MIR1302-9										FGD5					RNU6-1	NSD1
										MIR199A2															MIR1302-10										LOC152274					CNPPD1	SIL1
										MIR214															MIR3115										CIDECP					STK36	GMCL1P1
										MIR9-1															MIR4255										CNTN4					IL36B	ARAP3
										RGS21															MIR4253										IGSF11					IL37	TMEM267
										NUDT4P1															MIR1302-11										C3orf30					IL36A	RMND5B
										HIST2H2BF															MIR4251										PARP15					SULT1C4	FBXL17
										ETV3L															MIR1273D										GPR156					NFU1	YTHDC2
										LRRC52															MIR4252										XIRP1					ERLEC1	RANBP17
										LOC440700															MIR4254										CHST13					MMADHC	AGXT2
										LOC440704															MIR3917										PRICKLE2					BMP10	SLC30A5
										NBPF18P															MIR3605										TTC21A					ZNF638	CENPH
										OR10J3															MIR3675										ALG1L					STK39	MRPL36
										KPRP															LOC100505887										C3orf67					HTRA2	GPBP1
										LCE6A															ENO1-AS1										KCTD6					EML4	C5orf42
										SUMO1P3															LOC100506022										ARL13B					TRIB2	BRD9
										FAM72C															TMEM35B										DHFR2					CPS1-IT1	GRAMD3
										ADAMTSL4-AS1															LOC100506730										KLHDC8B					METTL5	PCYOX1L
										PRR9															LOC100506801										GABRR3					LGALSL	FASTKD3
										MIR488															TCEB3-AS1										HACD2					OLA1	IRX1
										SNORD74															LOC100506985										STT3B					C2orf27A	CCNJL
										RPL31P11															APITD1-CORT										LINC00870					GRHL1	SH3TC2
										PPIAL4G															MINOS1-NBL1										DNAH12					TFCP2L1	PANK3
										FAM231D															MIR4695										PDE12					ICOS	PARP8
										NBPF13P															MIR4420										DENND6A					GMPPA	SAP30L
										PPIAL4D															MIR4419A										TIGIT					NRBP1	ANKRD55
										LOC645166															MIR3972										USF3					BAZ2B	TXNDC15
										ASH1L-AS1															MIR4425										CADM2					SLC40A1	MCTP1
										POU5F1P4															MIR4684										ZNF620					KCNIP3	PTCD2
										S100A7L2															MIR4689										ZDHHC23					EHD3	ZDHHC11
										LOC646268															MIR5096										LINC00879					SMARCAL1	LPCAT1
										EMBP1															MIR4418										NUP210P1					CD207	BTNL8
										SRGAP2B															MIR4632										PLCXD2					ITSN2	SPEF2
										SRGAP2C															MIR4417										GCSAM					ANO7	DOK3
										PPIAL4A															MIR378F										ALS2CL					ARHGEF4	ELOVL7
										GPR89A															RCAN3AS										TMIE					PDE11A	TRAPPC13
										PPIAL4C															MIR5585										TUSC7					TPRKB	ZFP2
										HIST2H3D															MIR5697										EOGT					FAHD2A	RUFY1
										FAM72B															PINK1-AS										LINC00636					PRLH	CPEB4
										PCP4L1															MTOR-AS1										EPHA6					WDPCP	PRR7
										SCARNA3															LINC01355										FBXW12					MEMO1	NDFIP1
										SCARNA4															LOC100996583										C3orf38					THAP4	CLPTM1L
										SNORA80E															HNRNPCL4										ENTPD3-AS1					TRAPPC12	OR4F16
										SNORD75															LOC101927876										ZNF619					ASB3	FBXO38
										SNORD76															LOC101927895										ZNF621					INSIG2	YIPF5
										SNORD77															UBXN10-AS1										RABL3					CRIM1	TRIM7
										SNORD78															LOC101928043										LINC00877					ANKRD39	TIGD6
										MIR554															LOC101928163										LINC00692					FAM178B	ADAMTS12
										MIR555															LOC101928303										CCDC66					RNF181	SPRY4
										MIR556															LOC101928324										SLC9C1					MRPL30	MXD3
										MIR557															LOC101928460										TCAIM					DNAJC27	NUDT12
										MIR92B															LOC101928626										ZNF852					ANKMY1	SLC4A9
										FAM72D															LOC101928728										ZNF660					KRCC1	ATG10
										NBPF8															PIK3CD-AS2										KIF9-AS1					MRPL35	ROPN1L
										LINC00623															LOC101929181										PDCL3P4					ATRAID	SLC25A2
										LOC728989															LOC101929406										SUMF1					PCYOX1	SPATA9
										LOC729867															LOC101929464										RPUSD3					GULP1	TSSK1B
										LOC730102															PRAMEF27										PRRT3					REV1	FAM172A
										LOC730159															RNU6-7										LINC00606					NAT8B	PCDHB19P
										PPIAL4E															RNU6-8										LINC00620					SCLY	ADGRV1
										PFN1P2															MIR6084										DPH3					VPS54	PCBD2
										MIR765															MIR6723										LINC00698					NBAS	UTP15
										PDZK1P1															MIR6726										ILDR1					LIPT1	ZCCHC9
										MIR190B															MIR6727										EIF4E3					NOP58	MED10
										MIR921															MIR6728										CCDC36					DYNC2LI1	PSD2
										C1orf68															MIR6731										LOC339862					SF3B6	SLF1
										MSTO2P															MIR7846										C3orf35					YPEL5	THOC3
										LOC100131107															MIR6859-2										GADL1					CHMP3	ZBED3
										TSTD1															MIR6859-3										PRSS42					FKBP7	GFM2
										CADM3-AS1															MIR6127										DUBR					ASB1	CYSTM1
										LOC100132057															MIR6730										ZNF860					CPSF3	MEGF10
										LOC100132111															MIR6808										TMPRSS7					CAB39	SPINK7
										NBPF10															MIR6859-1										CD200R1L					ZAK	SPZ1
										FCGR1CP															MIR6729										COL6A4P1					BCL11A	CARD6
										LOC100147773															LOC102724312										LNP1					LRP1B	TRIM52
										C2CD4D															LOC102724450										CFAP100					PRKAG3	HAVCR2
										GM140															LOC102724539										TPRXL					PPIL3	PHYKPL
										GS1-279B7.1															LOC102724552										ZNF445					SNTG2	SMIM3
										NBPF20															LOC102724571										SPATA12					DNAJC10	NKD2
										HYDIN2															LOC102724659										LHFPL4					ATAD2B	TSLP
										LINC00624															RNU6-2										TOPAZ1					ETAA1	FCHSD1
										MIR1278															LOC105376736										C3orf62					HEATR5B	UNC5A
										MIR1295A															LOC105376805										TMEM110					CCDC93	OTULIN
										RASAL2-AS1															LOC105378591										PRSS45					ASNSD1	C5orf30
										MIR1255B2															LOC105378614										AMIGO3					UGT1A10	ZNF622
										LOC100422212															MIR34AHG										ZNF662					UGT1A8	LYRM7
										MIR3119-1															SNORD128										CDHR4					UGT1A7	TRIM41
										MIR4259																									FAM212A					UGT1A6	SLC25A46
										MIR3120																									IQCF2					UGT1A5	BOD1
										MIR4257																									IQCF5					UGT1A9	CDKN2AIPNL
										MIR3119-2																									MUSTN1					UGT1A4	COL23A1
										MIR4258																									VGLL3					UGT1A1	TIMD4
										MIR3121																									VENTXP7					UGT1A3	NDUFAF2
										MIR3658																									LOC401052					FEV	ZNF300
										LINC01133																									IQCF3					AFTPH	MYOZ3
										LOC100505666																									LINC00960					MFSD6	UBTD2
										LOC100505795																									FLJ22763					TMEM214	LMBRD2
										LOC100505824																									LINC01205					RETSAT	MRPS36
										LOC100505918																									OR5K2					INO80D	ATP6AP1L
										LOC100506023																									OR5H14					SEMA4C	SCGB3A1
										GAS5-AS1																									OR5H15					SLC35F6	PRDM6
										LOC100507670																									OR5K3					C2orf42	FTMT
										PMF1-BGLAP																									OR5K4					TRMT61B	SFXN1
										LHX4-AS1																									MIRLET7G					PID1	FNIP1
										TNFAIP8L2-SCNM1																									MIR128-2					PTCD3	SNX18
										MIR4424																									MIR135A1					PLEKHB2	SLC35A4
										MIR4426																									MIR138-1					ATG16L1	GPRIN1
										MIR4735																									MIR191					FANCL	PWWP2A
										MIR4654																									MIR198					SRBD1	C1QTNF2
										DNM3OS																									MIR26A1					FIGN	C1QTNF3
										MIR1295B																									FAM19A1					ANKZF1	EPB41L4A-AS1
										MIR5698																									STX19					RIF1	3-Mar
										MIR5087																									THUMPD3-AS1					USP40	FCHO2
										MIR5187																									EIF1B-AS1					MOB1A	RAB3C
										SRGAP2-AS1																									TMEM89					STEAP3	LYSMD3
										FALEC																									IQCF6					ASXL2	EXOC3-AS1
										UBE2Q1-AS1																									SMIM4					ADI1	LEAP2
										DNM3-IT1																									LINC00971					THNSL2	SCGB3A2
										SRGAP2D																									EMC3-AS1					ACOXL	ZNF354B
										RNVU1-8																									MIR425					WDR33	SETD9
										LOC101927429																									ARGFX					HJURP	IL31RA
										LOC101927468																									SNORA6					STRADB	EMB
										GBAT2																									SNORA7A					NDUFAF7	SLCO6A1
										LOC101928009																									TMPPE					HES6	C5orf47
										LOC101928034																									TMEM30CP					ASIC4	PPARGC1B
										LOC101928120																									LIMD1-AS1					CNOT11	MROH2B
										LOC101928177																									THRB-AS1					NAGK	EGFLAM
										LOC101928372																									LINC00693					DOCK10	PRRC1
										LOC101928404																									TXNRD3NB					TTC27	NADK2
										LINC01363																									SPINK8					SMPD4	UGT3A1
										LOC101928565																									ARIH2OS					TMEM127	CAPSL
										LOC101928596																									C3orf84					PRPF40A	JMY
										LOC101928650																									LINC00488					SLC30A6	C5orf58
										LOC101928673																									SNORD19					IWS1	ZNF474
										LOC101928696																									FAM86DP					LIMS2	CCDC127
										LOC101928751																									SNORD69					KANSL3	OR2Y1
										LOC101928778																									MIR563					MREG	UBE2QL1
										LOC101928973																									MIR564					CCDC88A	C5orf49
										LOC101928979																									MIR566					WDR12	FAM173B
										LINC01350																									MIR567					MBD5	CMBL
										LINC01351																									MIR568					KDM3A	POU5F2
										LINC01031																									GXYLT2					ALLC	DNAJC21
										NBPF25P																									LOC728290					PECR	AFAP1L1
										LOC101929798																									LOC729083					ARHGAP15	GRPEL2
										RNVU1-4																									FAM198A					ZC3H15	TMEM171
										RNVU1-14																									CCR2					CFC1	TMEM174
										RNVU1-15																									ESRG					DNAH7	LSM11
										RNVU1-20																									ZBTB11-AS1					GKN1	POC5
										RNVU1-17																									SNORD19B					IL36G	GPR151
										RNVU1-3																									FAM86JP					RPRM	STARD4
										RNVU1-1																									MIR885					CYP26B1	WDR36
										RNVU1-6																									EGOT					POLE4	ZNF300P1
										RNVU1-19																									GHRLOS					KCNK12	NUDCD2
										LINC00970																									LINC00696					UGGT1	UBLCP1
										MIR6737																									ACVR2B-AS1					KCMF1	ACOT12
										MIR6738																									SEMA3F-AS1					DPYSL5	SOWAHA
										MIR6878																									NRADDP					PNO1	SHROOM1
										MIR6736																									MKRN2OS					STARD7	C5orf24
										MIR6077																									LOC100129550					C2orf83	SREK1
										MIR8083																									ZBTB20-AS1					MFF	DCANP1
										CH17-408M7.1																									ZNF717					RPL23AP32	SLC38A9
										LOC102724601																									LOC100132146					ACKR3	MGC32805
										LOC102724661																									FGD5P1					RNPEPL1	SLC36A2
										LOC102724919																									BSN-AS2					RTN4	SPINK13
										LINC01032																									PRSS46					TRIM54	CREBRF
										LOC103091866																									MTHFD2P1					PELI1	CEP120
										PACERR																									LINC00994					SLC39A10	SLC25A48
										LINC01036																									LMCD1-AS1					TTC7A	TMEM167A
										LOC105371433																									FRG2C					PPP4R3B	MBLAC2
										LOC105371458																									SRGAP3-AS3					SLC4A10	TMEM161B
										LINC01037																									MIR1284					CYP20A1	SRFBP1
										SCARNA26A																									MIR548I1					SPC25	JAKMIP2-AS1
										SCARNA26B																									MIR1324					BIRC6	PLEKHG4B
										SNORA103																									MIR1226					ERMN	ZMAT2
										POP3																									LINC00882					KIDINS220	MARVELD2
										SCARNA18B																									MIR2115					MTA3	C5orf38
																																			MIR711					HECW2	IRX2
																																			MIR3136					WDR35	BTNL9
																																			MIR544B					4-Mar	ARSK
																																			MIR4270					WDFY1	FAM81B
																																			MIR3135A					NYAP2	TTC23L
																																			MIR378B					DPP10	LOC153684
																																			MIR4272					RDH14	CCDC112
																																			MIR4271					EPB41L5	PPP1R2P3
																																			MIR4273					ALS2	FAM71B
																																			MIR3134					ZDBF2	PRELID2
																																			MIR466					USP37	SH3RF2
																																			MIR3921					CWC22	PLAC8L1
																																			MIR3938					ANKRD36B	RNF145
																																			MIR3923					G6PC2	MIER3
																																			MIR3714					SLC4A5	CDC20B
																																			FGD5-AS1					CTDSP1	UGT3A2
																																			SH3BP5-AS1					NLRC4	PAPD4
																																			UBE2E2-AS1					MPP4	DCP2
																																			KRBOX1					SLC5A7	NIM1K
																																			KRBOX1-AS1					NIF3L1	LIX1
																																			PVRL3-AS1					AGBL5	ZNF366
																																			LINC01279					LDAH	FAM151B
																																			PRKAR2A-AS1					THADA	S100Z
																																			LINC00901					PCGEM1	ADAMTS16
																																			IGSF11-AS1					RBKS	ADAMTS19
																																			MYLK-AS1					GAL3ST2	HIGD2A
																																			IQCF4					TMBIM1	SPATA24
																																			CCDC37-AS1					IFIH1	DNAJC18
																																			PTPRG-AS1					OSGEPL1	FAM153B
																																			PSMD6-AS2					ATL2	RANBP3L
																																			ADAMTS9-AS2					ABCG5	LOC202181
																																			BHLHE40-AS1					ABCG8	CCDC125
																																			ARPC4-TTLL3					RAB17	LINC01554
																																			ABHD14A-ACY1					RNF25	GAPT
																																			TMEM110-MUSTN1					HS1BP3	CMYA5
																																			MIR4793					GMCL1	STK32A
																																			MIR4445					TTC31	LVRN
																																			MIR4787					ANAPC1	SLC36A1
																																			MIR4795					COPS7B	RICTOR
																																			MIR4796					RMND5A	EIF4E1B
																																			MIR4791					FNDC4	LINC01018
																																			MIR4790					7-Mar	LOC255187
																																			MIR548AB					NABP1	RASGEF1C
																																			MIR4444-1					PAPOLG	ANKRD31
																																			MIR4443					MRPS9	SERINC5
																																			MIR4792					MRPS5	LINC01366
																																			MIR4446					REEP1	LOC257396
																																			MIR4442					RAPH1	LINC01019
																																			MIR4447					CDK15	EFCAB9
																																			PRICKLE2-AS1					TMEM237	SH3PXD2B
																																			RBM5-AS1					NBEAL1	LOC285593
																																			LINC00506					CFLAR-AS1	FAM153A
																																			MIR5002					MRPL44	ARL10
																																			MIR5092					SOWAHC	KIAA0825
																																			MIR5682					PLEKHA3	GPR150
																																			MIR5688					TRAK2	DTWD2
																																			MIR5193					BOLL	RELL2
																																			ALDH1L1-AS2					COLEC11	NBPF22P
																																			GRM7-AS1					PDCL3	LOC285626
																																			MYLK-AS2					TRPM8	LOC285627
																																			SNRK-AS1					ATG9A	LOC285629
																																			CNTN4-AS1					C2orf49	C5orf51
																																			CNTN4-AS2					MLPH	SLC36A3
																																			RBMS3-AS1					TMEM185B	KIF4B
																																			RBMS3-AS3					FAM134A	OR2V2
																																			MAGI1-AS1					CENPO	C5orf64
																																			ITIH4-AS1					OR7E91P	RNF180
																																			VIPR1-AS1					GLB1L	SREK1IP1
																																			SYNPR-AS1					C2orf47	ZNF454
																																			SGO1-AS1					SPAG16	C5orf60
																																			CFAP44-AS1					CHPF	LOC285692
																																			PRRT3-AS1					SAP130	LOC285696
																																			CADM2-AS2					GALNT14	RGMB
																																			THOC7-AS1					SCRN3	LINC00491
																																			SLC6A1-AS1					CCDC121	RFESD
																																			UBE2E1-AS1					FASTKD1	CHSY3
																																			ZNF197-AS1					SMC6	SLC6A19
																																			HDAC11-AS1					GTDC1	PRR7-AS1
																																			GLYCTK-AS1					CLIP4	TMEM173
																																			CCDC13-AS1					IQCA1	FAM170A
																																			PLCXD2-AS1					CARF	C5orf66-AS2
																																			ZBTB20-AS4					TTC21B	LOC340074
																																			ARHGEF3-AS1					CAMKMT	ARSI
																																			B4GALT4-AS1					METTL8	LOC340090
																																			ALDH1L1-AS1					GEMIN6	LINC01020
																																			OSBPL10-AS1					NHEJ1	LOC340107
																																			ST3GAL6-AS1					FAM124B	LOC340113
																																			ZNF385D-AS1					TM4SF20	ANKRD34B
																																			ZNF385D-AS2					CYBRD1	PFN3
																																			CACNA2D3-AS1					C2orf54	ZNF879
																																			PRICKLE2-AS2					NOL10	PLCXD3
																																			PRICKLE2-AS3					ANKRD53	IRGM
																																			ARHGAP31-AS1					CSRNP3	FBLL1
																																			ATP2B2-IT2					PGAP1	MCIDAS
																																			LARS2-AS1					LRRTM4	ACTBL2
																																			ITPR1-AS1					DCAF17	FAM174A
																																			LINC00690					TUBA4B	MTX3
																																			LOC100996624					MZT2B	CATSPER3
																																			FCF1P2					MAP3K19	SLC6A18
																																			LSAMP-AS1					UXS1	NIPAL4
																																			LOC101926968					FBXO11	HCN1
																																			LOC101926983					ARMC9	SLCO4C1
																																			LOC101927056					COQ10B	TICAM2
																																			SUCLG2-AS1					SLC35F5	DND1
																																			SAMMSON					EFHD1	C5orf34
																																			CHL1-AS1					WDCP	MAST4
																																			LINC01266					SPHKAP	SIMC1
																																			PDZRN3-AS1					WNT10A	RNF138P1
																																			LOC101927296					SLC19A3	SAP30L-AS1
																																			GRM7-AS3					TSGA10	LRRC14B
																																			LOC101927374					THSD7B	LOC389273
																																			LOC101927394					THUMPD2	ANXA2R
																																			LOC101927416					TMEM177	TEX43
																																			LOC101927494					LNPK	LOC389332
																																			LINC01267					ILKAP	PROB1
																																			SATB1-AS1					FAM49A	C5orf46
																																			LOC101927829					LMAN2L	ARHGEF37
																																			LOC101927854					LBH	FLJ33360
																																			LOC101928135					TMEM163	LOC401177
																																			ITGA9-AS1					ITM2C	RGS7BP
																																			LOC101928323					TCF7L1	C5orf63
																																			SEMA3B-AS1					INO80B	SPINK6
																																			IQCF5-AS1					AMMECR1L	LINC01194
																																			LOC101929054					CDCA7	ANKHD1-EIF4EBP3
																																			LOC101929159					WDR54	MIR103A1
																																			C3orf67-AS1					ZRANB3	MIR143
																																			ADAMTS9-AS1					RAB6C	MIR145
																																			HP09053					WDR75	MIR146A
																																			LOC101929411					FAM161A	MIR218-2
																																			LOC101929579					EVA1A	MIR9-2
																																			LOC101929607					ANTXR1	SPINK14
																																			LINC01215					POLR1B	FNDC9
																																			LOC101929694					ELMOD3	C5orf17
																																			LOC101929717					RGPD5	11-Mar
																																			LOC101929754					C2orf16	FLJ31104
																																			RASSF1-AS1					RHBDD1	LOC441081
																																			MIR5787					CHCHD5	LOC441086
																																			MIR6083					YIPF4	CRSP8P
																																			MIR548AY					PRADC1	NR2F1-AS1
																																			MIR6823					C2orf88	C5orf56
																																			MIR6824					ING5	FLJ16171
																																			MIR6872					CCDC115	LOC442132
																																			MIR6890					NIFK	MIR340
																																			MIR7110					C2orf40	IGIP
																																			MIR8060					ZNF512	GPX8
																																			MIR8064					ZC3H8	MIR378A
																																			MIR8076					KIAA1841	TIFAB
																																			MIR6822					ST6GAL2	RGMB-AS1
																																			LOC102723448					IL1F10	LOC553103
																																			LOC102723582					DPY30	MIR449A
																																			LOC102724231					MCEE	CTXN3
																																			LOC102724297					LOXL3	SNORD72
																																			CELSR3-AS1					ABHD1	SNORD95
																																			MIR548BB					PCGF1	SNORD96A
																																			ZBTB20-AS3					DDX11L2	ECSCR
																																			FOXP1-AS1					MFSD9	LOC642366
																																			LOC105374060					PLCD4	TMEM232
																																			GRM7-AS2					SFT2D3	SMIM15
																																			LOC105376955					CCDC142	LOC643201
																																			LOC105376975					ZNF514	GRXCR2
																																			LOC105376997					FAM136A	SPINK9
																																			LOC105377102					TMEM87B	LINC01021
																																			LOC105377105					ATOH8	ZFP62
																																			FAM3D-AS1					LINC01101	FLJ32255
																																			LOC105377143					MGC16025	ARL14EPL
																																			LOC105377146					TANC1	LOC644285
																																			LOC105377162					EPT1	LOC644762
																																			ARF4-AS1					LBX2	LINC01184
																																			SNORD136					PNPT1	LOC644936
																																			SNORA93					KCNH7	SMIM23
																																			SNORA94					FER1L5	CCNI2
																																			SNORA95					MCFD2	LINC00461
																																								ATP6V1E2	CBY3
																																								FAM95A	LOC646241
																																								CCDC74A	NIPBL-AS1
																																								LOC90784	LOC647859
																																								DHX57	LOC648987
																																								RAPGEF4-AS1	ANKRD33B
																																								SESTD1	GUSBP3
																																								CCDC74B	GTF2H2B
																																								PKDCC	FAM153C
																																								ANKRD44	SNORA13
																																								RSAD2	SCARNA18
																																								ZNF804A	SNORA47
																																								TTC30A	SNORA74B
																																								DAPL1	MIR449B
																																								CAPN13	MIR579
																																								TMEM169	MIR580
																																								DNER	MIR581
																																								DRC1	MIR582
																																								IMP4	MIR583
																																								HNRNPLL	MIR584
																																								MARS2	MIR585
																																								B3GNT7	SNHG4
																																								NT5C1B	LOC728095
																																								NEURL3	CARMN
																																								SP140L	GTF2H2C
																																								LOC93463	LINC00992
																																								SFXN5	GUSBP1
																																								ORMDL1	SERF1B
																																								LIMS3	LOC728554
																																								LINC00152	CCDC192
																																								TUBA3E	SDHAP3
																																								CFAP36	LOC728613
																																								TEX261	MEIKIN
																																								TUBA3D	ZBED3-AS1
																																								STK11IP	SCAMP1-AS1
																																								FMNL2	ANKDD1B
																																								CCDC85A	LOC729080
																																								GALNT13	LOC729506
																																								KLHL29	AACSP1
																																								OSBPL6	LINC00847
																																								NOSTRIN	OR4F29
																																								DIRC1	LSP1P3
																																								WDR92	GTF2H2C_2
																																								MOGAT1	LOC731157
																																								LYPD1	GUSBP9
																																								MRPL53	SNORD123
																																								AGAP1	VTRNA2-1
																																								TWIST2	MIR874
																																								PARD3B	MIR887
																																								RPL23AP7	KIAA1024L
																																								PPP1R21	ARRDC3-AS1
																																								TRABD2A	CCDC152
																																								TMEM150A	LOC100130172
																																								NUP35	LRRC70
																																								XIRP2	LOC100130744
																																								TYW5	CKMT2-AS1
																																								NMS	FAM196B
																																								LYG1	LOC100132062
																																								MITD1	LOC100132356
																																								DIS3L2	FAM159B
																																								CMPK2	LOC100133050
																																								MBOAT2	C5orf52
																																								CNTNAP5	LOC100268168
																																								TMEM18	LOC100287592
																																								FBLN7	LOC100288152
																																								NEU4	LOC100288254
																																								RBM45	LOC100289230
																																								C2orf73	LOC100289673
																																								TRIM43	MIR1289-2
																																								BBS5	MIR1229
																																								CCDC173	MIR548F3
																																								ACMSD	MIR1294
																																								ICA1L	MIR1271
																																								FAM168B	MIR103B1
																																								CIB4	MIR1303
																																								REG3G	MIR1244-1
																																								RFTN2	MIR548P
																																								CLHC1	TMED7-TICAM2
																																								PLEKHH2	NCRUPAR
																																								AP1S3	LOC100303749
																																								C2orf76	MIR2277
																																								SGPP2	MIR449C
																																								ACVR1C	MIR1244-3
																																								OSR1	MIR4279
																																								TTC32	MIR1244-2
																																								UBR3	MIR4280
																																								KCTD18	MIR3142
																																								ALS2CR12	MIR3141
																																								ZNF513	MIR4281
																																								SPATA3	MIR4277
																																								LYPD6	MIR4278
																																								LYPD6B	MTRNR2L2
																																								GALM	MIR3607
																																								TMEM198	MIR3655
																																								ZFAND2B	MIR3650
																																								TMEM178A	MIR3660
																																								CPO	MIR3912
																																								MDH1B	MIR3936
																																								C2orf50	MIR3661
																																								PQLC3	LOC100505625
																																								TMEM182	LINC01024
																																								AHSA2	LOC100505658
																																								FBXO36	STARD4-AS1
																																								MTERF4	MIR4458HG
																																								CCDC148	SNHG18
																																								M1AP	HNCAT21
																																								MYO3B	LOC100505841
																																								TMEM37	ROPN1L-AS1
																																								UBE2F	LOC100505878
																																								DUSP19	TMEM161B-AS1
																																								TTL	LUCAT1
																																								CKAP2L	LOC100506406
																																								CBWD2	EGFLAM-AS2
																																								TEKT4	LIFR-AS1
																																								TISP43	LOC100506526
																																								SATB2-AS1	LOC100506548
																																								LINC01102	LOC100506639
																																								SMYD1	OCLN
																																								LINC01104	BRCAT54
																																								C2orf15	LOC100506688
																																								LINC01105	LINC01511
																																								OTOS	LOC100506858
																																								COPS9	LINC01187
																																								OR6B3	LOC100507387
																																								COMMD1	TRIM52-AS1
																																								PROM2	C1QTNF3-AMACR
																																								ANKAR	MIR4458
																																								FBXO41	MIR4804
																																								TTC30B	MIR4633
																																								LINC00342	MIR4634
																																								GPAT2	MIR4461
																																								ITPRIPL1	MIR4459
																																								LOC150776	MIR4454
																																								WTH3DI	MIR4457
																																								FAM117B	MIR4637
																																								TCF23	MIR3977
																																								LOC150935	MIR378H
																																								GAREM2	MIR4460
																																								PUS10	MIR4636
																																								PKI55	MIR548AE2
																																								LINC00309	MIR4638
																																								LINC01106	MIR4803
																																								10-Sep	MIR4456
																																								KANSL1L	MIR4635
																																								PLB1	MIR378E
																																								ZSWIM2	SPRY4-IT1
																																								LOC151121	LOC100652758
																																								ZNF385B	NNT-AS1
																																								LINC01107	LINC01023
																																								LOC151174	MIR5197
																																								ERFE	MIR5687
																																								ARL6IP6	MIR5003
																																								METTL21A	MIR5692C1
																																								CCNYL1	MIR5706
																																								KLHL23	EGFLAM-AS4
																																								SULT1C2P1	HEIH
																																								PPP1R1C	LINC00492
																																								SGO2	P4HA2-AS1
																																								ALS2CR11	GDNF-AS1
																																								SLC38A11	NREP-AS1
																																								CCDC140	OXCT1-AS1
																																								SLC23A3	ARHGAP26-AS1
																																								LINC00608	PPP2R2B-IT1
																																								GPBAR1	ARHGAP26-IT1
																																								FAHD2B	LOC100996325
																																								MYADML	LOC100996385
																																								FAM84A	LOC100996419
																																								RMDN2	C5orf66
																																								GDF7	LINCR-0003
																																								SLC16A14	IPO11-LRRC70
																																								LOC151475	LINC01265
																																								LINC00471	LOC101926905
																																								LOC151484	LOC101926940
																																								MSL3P1	LOC101926941
																																								ASPRV1	LOC101926960
																																								WDSUB1	LOC101926975
																																								UPP2	LOC101927023
																																								LBX2-AS1	LOC101927059
																																								GPR155	FGF10-AS1
																																								DAW1	LOC101927078
																																								LONRF2	CTB-113P19.1
																																								CCDC138	LOC101927100
																																								ADGRF3	CTB-12O2.1
																																								C2orf57	LINC01470
																																								OXER1	LOC101927190
																																								FAM179A	SEMA6A-AS1
																																								FAM171B	HRAT56
																																								C1QL2	LOC101927357
																																								UBXN2A	LOC101927379
																																								CLEC4F	LOC101927421
																																								DQX1	LOC101927460
																																								KCNG3	LOC101927488
																																								CYS1	LOC101927697
																																								FOXD4L1	LOC101927740
																																								CFAP221	TH2LCRR
																																								VWA3B	LOC101927766
																																								CREG2	HMMR-AS1
																																								ALMS1P1	LOC101927835
																																								TET3	CTB-178M22.2
																																								GKN2	LOC101927908
																																								TEX37	LOC101927934
																																								ANKRD23	C5orf66-AS1
																																								APLF	LOC101927969
																																								PIKFYVE	CTD-2270F17.1
																																								KRTCAP3	LOC101928093
																																								LOC200726	LINC01484
																																								TMEM17	LINC01485
																																								SPRED2	LINC01411
																																								TIGD1	LOC101928445
																																								LOC200772	C5orf67
																																								AMER3	LOC101928505
																																								LINC00116	LOC101928539
																																								C2orf69	LOC101928569
																																								HNRNPA3	LOC101928600
																																								SPDYA	CTC-436P18.1
																																								ATP6V1C2	CTC-338M12.4
																																								RNASEH1	LOC101928651
																																								LCLAT1	LOC101928769
																																								GPATCH11	LOC101928794
																																								CERS6	CTD-3080P12.3
																																								METAP1D	LOC101928858
																																								NIFK-AS1	LOC101928885
																																								LYG2	LOC101928924
																																								CFAP65	LOC101929034
																																								C2orf72	CTD-2194D22.4
																																								SH2D6	LINC01333
																																								LOC284950	LOC101929109
																																								CCDC150	LOC101929153
																																								RNF149	LOC101929154
																																								LINC01114	CTD-2297D10.2
																																								LOC285000	CTD-2201I18.1
																																								FAM150B	LOC101929261
																																								CCDC141	LOC101929284
																																								STARD7-AS1	CTD-2201E9.1
																																								LOC285043	LOC101929380
																																								LINC00486	LOC101929412
																																								C2orf61	MEF2C-AS1
																																								LOC285074	LOC101929454
																																								LINC01305	CTD-2350J17.1
																																								RTP5	LINC01339
																																								LOC285095	LOC101929505
																																								MED15P9	LOC101929524
																																								AHCTF1P1	LOC101929544
																																								DNAJC5G	LOC101929645
																																								ERICH2	LOC101929660
																																								IAH1	LOC101929681
																																								FLJ33534	LOC101929696
																																								CYP1B1-AS1	LOC101929710
																																								FAM126B	LOC101929719
																																								UNC80	LOC101929745
																																								RUFY4	OSMR-AS1
																																								PLGLA	AK6
																																								RGPD4	MIR6131
																																								DUSP28	MIR6499
																																								STON1-GTF2A1L	MIR6830
																																								FAM201B	MIR6831
																																								SPOPL	MIR7641-2
																																								MLK7-AS1	MIR8056
																																								CYP27C1	MIR8089
																																								MROH2A	MIR6075
																																								ESPNL	HRAT5
																																								C2orf70	LINC01377
																																								PRR30	LINC01017
																																								LINC00298	LINC00603
																																								LINC00299	LOC102467080
																																								LOC339803	LOC102467081
																																								C2orf74	LOC102467147
																																								LOC339807	LOC102467212
																																								LINC01115	LOC102467213
																																								MSGN1	LOC102467214
																																								KIAA1211L	LOC102467216
																																								FIGLA	LOC102467217
																																								NOTO	LOC102467223
																																								NCKAP5	LOC102467224
																																								FOXI3	LOC102467225
																																								EVX2	LOC102467226
																																								CDKL4	LOC102467655
																																								PRORSD1P	LOC102477328
																																								SH3RF3	LOC102503427
																																								GPR148	LINC01335
																																								ECEL1P2	RASGRF2-AS1
																																								LRRTM1	LINC01338
																																								GEN1	LOC102546226
																																								C2orf48	LINC01340
																																								FTCDNL1	LOC102546228
																																								SPATA3-AS1	LOC102546229
																																								PFN4	LOC102546294
																																								FAM228B	LOC102546298
																																								LOC375196	LOC102546299
																																								ANKRD36	CTB-7E3.1
																																								WASH2P	LINC01574
																																								RBM43	LOC102577426
																																								LINC01116	LOC102723526
																																								CERKL	LOC102723557
																																								CATIP	BRCAT107
																																								RBM44	LOC102724392
																																								AQP12A	LOC102724404
																																								ZC3H6	CTD-2151A2.1
																																								KLHL30	ADAMTS19-AS1
																																								RNF144A-AS1	LINC01337
																																								MFSD2B	LINC01170
																																								C2orf71	LINC01331
																																								LOC388942	LINC01202
																																								TMEM247	LINC01336
																																								LINC01118	LINC01033
																																								TSPYL6	LINC01386
																																								C2orf78	LOC105374620
																																								BOLA3	LOC105374631
																																								C2orf81	LOC105374693
																																								FUNDC2P2	LOC105374698
																																								C2orf68	LOC105374704
																																								SLC9A4	LOC105374727
																																								DPP10-AS1	LOC105374729
																																								LOC389033	LOC105377682
																																								LINC01120	LOC105377716
																																								SP5	LOC105377763
																																								PLEKHM3	LOC105379030
																																								C2orf80	LOC105379054
																																								RESP18	LOC105379143
																																								C2orf82	LOC105379176
																																								OR6B2	LOC105379183
																																								PTRHD1	LOC105379192
																																								SULT6B1	LOC105379194
																																								DYTN	LINC01455
																																								LOC400940	WSPAR
																																								LINC00487	GRPEL2-AS1
																																								LINC01376	TRPC7-AS2
																																								LINC00954	SNORA105A
																																								C2orf91	SNORD141A
																																								LINC01121	MIR3142HG
																																								EML6
																																								LINC01122
																																								LINC01185
																																								LOC400958
																																								PCBP1-AS1
																																								PAIP2B
																																								RGPD1
																																								ANKRD36C
																																								LOC400997
																																								FLJ42351
																																								NOC2LP2
																																								TEX41
																																								HAGLR
																																								FSIP2
																																								C2orf66
																																								ASB18
																																								FLJ43879
																																								VWC2L
																																								FLJ31356
																																								MIR10B
																																								MIR128-1
																																								MIR149
																																								MIR153-1
																																								MIR216A
																																								MIR217
																																								MIR26B
																																								C2orf27B
																																								DNAJB3
																																								ASTL
																																								CAPN14
																																								ACTR3BP2
																																								LINC01123
																																								LOC440895
																																								LINC01191
																																								FAR2P1
																																								LOC440910
																																								POTEKP
																																								LINC01124
																																								H3F3AP4
																																								LOC440934
																																								LOC442028
																																								SULT1C3
																																								POTEE
																																								COA5
																																								PHOSPHO2
																																								CHAC2
																																								MIR375
																																								DFNB59
																																								MIR4435-2HG
																																								CCDC148-AS1
																																								ANKRD30BL
																																								FBXO48
																																								SNORA41
																																								FAM110C
																																								LOC643072
																																								LOC643387
																																								HCG2040054
																																								LOC644838
																																								GCC2-AS1
																																								GGT8P
																																								ANKRD36BP2
																																								LOC645949
																																								LINC00607
																																								LOC646736
																																								LOC646743
																																								CYP4F62P
																																								ZNF806
																																								PRSS56
																																								YY1P2
																																								FAM228A
																																								TRIM43B
																																								POTEI
																																								CFC1B
																																								AQP12B
																																								RGPD3
																																								LOC653602
																																								POTEJ
																																								MZT2A
																																								SNORA75
																																								LOC654342
																																								FAM138B
																																								PAX8-AS1
																																								LOC654841
																																								SCARNA6
																																								SCARNA5
																																								SNORD11
																																								SNORD70
																																								SNORD89
																																								SNORD92
																																								SNORD94
																																								MIR558
																																								MIR559
																																								MIR561
																																								MIR562
																																								RGPD8
																																								LINC01249
																																								FAM133DP
																																								D2HGDH
																																								LOC728323
																																								POTEF
																																								LINC01125
																																								DCDC2C
																																								LOC728730
																																								PABPC1P2
																																								C1GALT1C1L
																																								RGPD4-AS1
																																								ANKRD20A8P
																																								LOC729224
																																								FAHD2CP
																																								LOC729348
																																								RAD51AP2
																																								RGPD6
																																								DIRC3
																																								DNAJC27-AS1
																																								RGPD2
																																								MORN2
																																								LOC730100
																																								MEIS1-AS3
																																								MYT1L-AS1
																																								RFX8
																																								SNORD11B
																																								SNORA36C
																																								SNORA70B
																																								MIR216B
																																								MIR933
																																								SLC8A1-AS1
																																								OST4
																																								LOC100128905
																																								LOC100129029
																																								LOC100129175
																																								TDRD15
																																								LOC100129434
																																								LINC01126
																																								CCNT2-AS1
																																								LINC01460
																																								PP14571
																																								LOC100130451
																																								LOC100130452
																																								LOC100130691
																																								NEMP2
																																								RAB6C-AS1
																																								SP9
																																								LOC100132215
																																								CYP4F30P
																																								LOC100133920
																																								LOC100133985
																																								LINC01119
																																								LOC100144595
																																								RNU4ATAC
																																								DBIL5P2
																																								SNAR-H
																																								DCTN1-AS1
																																								FAR2P2
																																								ARHGEF33
																																								LOC100271832
																																								LIMS3-LOC440895
																																								LOC100286922
																																								ANAPC1P1
																																								LOC100287010
																																								SH3RF3-AS1
																																								LOC100288570
																																								LOC100288911
																																								MIR1471
																																								MIR1302-3
																																								MIR1302-4
																																								MIR1246
																																								MIR1258
																																								MIR1245A
																																								MIR1301
																																								MIR1285-2
																																								MIR1244-1
																																								BRE-AS1
																																								GPR75-ASB3
																																								SNORA80B
																																								ZEB2-AS1
																																								MIR548F2
																																								MIR663B
																																								GCSHP3
																																								SNORA70F
																																								BOK-AS1
																																								MIR3128
																																								MIR548S
																																								MIR4265
																																								MIR1244-3
																																								MIR1244-2
																																								MIR4264
																																								MIR3129
																																								MIR3127
																																								MIR4261
																																								MIR3133
																																								MIR3131
																																								MIR4268
																																								MIR4263
																																								MIR3125
																																								MIR3130-1
																																								MIR4267
																																								MIR4262
																																								MIR3130-2
																																								MIR4266
																																								MIR3126
																																								MIR2355
																																								MIR3132
																																								MIR4269
																																								LINC00276
																																								LOC100499194
																																								MIR3606
																																								MIR3682
																																								MIR3679
																																								MIR3681
																																								GTF3C2-AS1
																																								LOC100505716
																																								LOC100505736
																																								CEBPZOS
																																								LINC01304
																																								LOC100505984
																																								RNASEH1-AS1
																																								LOC100506076
																																								SIX3-AS1
																																								LOC100506123
																																								LOC100506124
																																								TTC21B-AS1
																																								LOC100506142
																																								LOC100506274
																																								LOC100506286
																																								ID2-AS1
																																								LINC01127
																																								LINC01158
																																								MIR3681HG
																																								LOC100506474
																																								AGAP1-IT1
																																								HOXD-AS2
																																								TTN-AS1
																																								LOC100507006
																																								LOC100507073
																																								LOC100507140
																																								BOLA3-AS1
																																								LOC100507201
																																								LOC100507334
																																								LOC100507443
																																								IDH1-AS1
																																								LOC100507600
																																								LY75-CD302
																																								RNF103-CHMP3
																																								NT5C1B-RDH14
																																								PHOSPHO2-KLHL23
																																								HSPE1-MOB4
																																								INO80B-WBP1
																																								UBE2F-SCLY
																																								MIR4436B1
																																								MIR4430
																																								MIR4772
																																								MIR4779
																																								MIR4783
																																								MIR4439
																																								MIR4782
																																								MIR4437
																																								MIR4765
																																								MIR4433A
																																								MIR4776-1
																																								MIR548AE1
																																								MIR4757
																																								MIR4777
																																								MIR1245B
																																								MIR4435-2
																																								MIR4426
																																								MIR4774
																																								MIR2467
																																								MIR4775
																																								MIR4785
																																								MIR4771-1
																																								MIR4438
																																								MIR4784
																																								MIR4773-1
																																								MIR4444-1
																																								MIR4440
																																								MIR4436A
																																								MIR4786
																																								MIR4434
																																								MIR4431
																																								MIR4780
																																								MIR4778
																																								MIR4429
																																								MIR4432
																																								MIR548AD
																																								MIR4441
																																								MIR4435-1
																																								PARTICL
																																								KIAA2012
																																								MIR5000
																																								MIR5696
																																								MIR5001
																																								MIR548AU
																																								MIR5702
																																								MIR5590
																																								MIR5703
																																								MIR5192
																																								CERS6-AS1
																																								MEIS1-AS2
																																								XIRP2-AS1
																																								AGBL5-AS1
																																								DGUOK-AS1
																																								LINC00570
																																								STEAP3-AS1
																																								TGFA-IT1
																																								ALMS1-IT1
																																								HS1BP3-IT1
																																								VWC2L-IT1
																																								LOC100996579
																																								LOC100996693
																																								LOC101060019
																																								LOC101060091
																																								LOC101060385
																																								LOC101060391
																																								OSGEPL1-AS1
																																								RMDN2-AS1
																																								GPR1-AS
																																								SCHLAP1
																																								CAPN10-AS1
																																								LOC101805491
																																								LOC101926913
																																								LOC101926966
																																								LOC101927027
																																								LOC101927043
																																								LOC101927050
																																								LOC101927053
																																								LOC101927055
																																								LOC101927070
																																								LOC101927142
																																								LOC101927156
																																								LOC101927165
																																								LOC101927196
																																								LINC01473
																																								LOC101927285
																																								LINC01237
																																								LOC101927331
																																								LINC01103
																																								LOC101927402
																																								LOC101927406
																																								LOC101927431
																																								LOC101927438
																																								LOC101927482
																																								UTAT33
																																								ANKRD44-IT1
																																								LINC01250
																																								LOC101927577
																																								DPP10-AS3
																																								LOC101927596
																																								LOC101927619
																																								LOC101927641
																																								LOC101927661
																																								LOC101927701
																																								LOC101927709
																																								ATP6V1B1-AS1
																																								LOC101927795
																																								LOC101927865
																																								LOC101927881
																																								LOC101927884
																																								LOC101927907
																																								LOC101927924
																																								LOC101927926
																																								LOC101927948
																																								LOC101927960
																																								LOC101927967
																																								LOC101927987
																																								LINC01087
																																								LOC101928020
																																								LOC101928103
																																								LOC101928111
																																								ST3GAL5-AS1
																																								LOC101928161
																																								LOC101928185
																																								LOC101928222
																																								LINC01280
																																								DARS-AS1
																																								LOC101928273
																																								LOC101928327
																																								LOC101928371
																																								LOC101928386
																																								LOC101928403
																																								LINC01412
																																								CATIP-AS1
																																								LINC01494
																																								LOC101928881
																																								PGM5P3-AS1
																																								LOC101929231
																																								LOC101929260
																																								LOC101929282
																																								LOC101929319
																																								LOC101929378
																																								LINC01247
																																								LOC101929452
																																								LOC101929512
																																								LOC101929532
																																								LOC101929551
																																								LINC00211
																																								LOC101929567
																																								LOC101929570
																																								LOC101929596
																																								LOC101929633
																																								LOC101929680
																																								LOC101929715
																																								LOC101929723
																																								LOC101929733
																																								LOC101929753
																																								LOC101929882
																																								LOC101929926
																																								RNU6-7
																																								MIR6512
																																								MIR6513
																																								MIR6809
																																								MIR6811
																																								MIR6888
																																								MIR7157
																																								MIR7158
																																								MIR7704
																																								MIR4433B
																																								MIR7845
																																								MIR548BA
																																								MIR8080
																																								MIR6810
																																								MIR7515
																																								MIR6071
																																								LINC01159
																																								LOC102723362
																																								LINC01248
																																								LOC102723824
																																								LOC102723854
																																								LOC102723927
																																								LOC102724058
																																								LINC01117
																																								LINC01628
																																								LINC01291
																																								LOC102724579
																																								LOC102724691
																																								LOC102724714
																																								LINC01594
																																								LANCL1-AS1
																																								LOC102724849
																																								LOC102725079
																																								HAGLROS
																																								MIR7515HG
																																								LINC01246
																																								LOC102800447
																																								PGM5P4-AS1
																																								MIR9500
																																								MIR8485
																																								RNU6-2
																																								CATIP-AS2
																																								MYCNUT
																																								BIRC6-AS2
																																								NRIR
																																								GACAT1
																																								DLX2-AS1
																																								LINC01143
																																								LINC01090
																																								LINC01317
																																								LINC01320
																																								MIR217HG
																																								GACAT3
																																								LOC105373352
																																								LOC105373394
																																								LOC105373496
																																								LOC105373518
																																								LOC105373519
																																								LOC105373553
																																								LOC105373562
																																								LOC105373609
																																								LOC105373635
																																								LOC105373656
																																								LOC105373764
																																								LOC105373782
																																								LOC105373805
																																								LINC01614
																																								LOC105373876
																																								DIRC3-AS1
																																								LOC105373878
																																								LOC105373984
																																								LOC105374389
																																								LOC105374596
																																								LOC105374820
																																								LOC105616981
																																								LOC105747689
																																								LINC01173
																																								LINC01381
																																								LINC01318
																																								SNORA105A
																																								SNORD132
																																								MIR4432HG
																																								AOX3P-AOX2P
																																								LINC01593
