# Supplementary material for: A New Thinking: Deciphering the Aberrance and Clinical Implication of IGF Axis Regulation Pattern in Clear Cell Renal Cell Carcinoma
Source: Front Immunol. 2022 Jul 22;13:935595. doi: 10.3389/fimmu.2022.935595 (PMC9355597; doi:10.3389/fimmu.2022.935595)
Supplement: Supplementary file 10 [file DataSheet_5.csv]

x
A.443654	0.117689986
A.770041	3.52E-05
ABT.263	4.48E-09
ABT.888	1.48E-06
AG.014699	0.044749621
AICAR	0.313969066
AKT.inhibitor.VIII	1.58E-09
AMG.706	2.47E-07
AP.24534	1.49E-15
AS601245	2.94E-22
ATRA	4.62E-11
AUY922	1.93E-12
Axitinib	3.23E-09
AZ628	3.07E-09
AZD.0530	0.023388812
AZD.2281	0.778205138
AZD6244	6.68E-18
AZD6482	0.000329194
AZD7762	0.000346805
AZD8055	0.00022005
BAY.61.3606	1.27E-34
Bexarotene	1.32E-10
BI.2536	0.188964684
BIBW2992	0.029607344
Bicalutamide	6.91E-05
BI.D1870	1.34E-13
BIRB.0796	0.085527939
Bleomycin	6.15E-19
BMS.509744	1.55E-10
BMS.536924	1.55E-24
BMS.708163	0.027364921
BMS.754807	1.25E-05
Bortezomib	1.16E-27
Bosutinib	0.331737998
Bryostatin.1	1.27E-15
BX.795	0.00018488
Camptothecin	0.009098132
CCT007093	5.46E-11
CCT018159	0.000410962
CEP.701	0.354128576
CGP.082996	5.42E-12
CGP.60474	4.99E-16
CHIR.99021	3.27E-19
CI.1040	1.98E-19
Cisplatin	0.004177794
CMK	1.45E-12
Cyclopamine	0.090829768
Cytarabine	0.007912027
Dasatinib	1.02E-07
DMOG	5.75E-10
Docetaxel	0.000690214
Doxorubicin	1.96E-06
EHT.1864	4.66E-24
Elesclomol	1.48E-06
Embelin	4.24E-39
Epothilone.B	4.38E-26
Erlotinib	8.50E-11
Etoposide	7.96E-10
FH535	3.74E-17
FTI.277	7.05E-07
GDC.0449	0.000436553
GDC0941	0.287149733
Gefitinib	4.52E-23
Gemcitabine	6.24E-14
GNF.2	2.76E-22
GSK269962A	1.88E-12
GSK.650394	1.84E-25
GW.441756	3.74E-07
GW843682X	1.20E-12
Imatinib	0.00085068
IPA.3	3.94E-23
JNJ.26854165	8.91E-12
JNK.9L	8.44E-19
JNK.Inhibitor.VIII	1.36E-06
JW.7.52.1	2.89E-09
KIN001.135	0.057890864
KU.55933	2.28E-20
Lapatinib	6.78E-10
Lenalidomide	0.023323433
LFM.A13	1.45E-15
Metformin	1.46E-37
Methotrexate	2.62E-11
MG.132	3.01E-07
Midostaurin	2.51E-19
Mitomycin.C	5.39E-08
MK.2206	0.000454462
MS.275	0.096757909
Nilotinib	1.07E-09
NSC.87877	3.67E-19
NU.7441	0.005849798
Nutlin.3a	3.79E-28
NVP.BEZ235	2.00E-07
NVP.TAE684	1.20E-06
Obatoclax.Mesylate	1.68E-08
OSI.906	0.066220622
PAC.1	1.08E-45
Paclitaxel	1.03E-15
Parthenolide	3.62E-17
Pazopanib	0.008033842
PD.0325901	7.33E-26
PD.0332991	4.42E-22
PD.173074	0.397255458
PF.02341066	1.29E-07
PF.4708671	1.24E-10
PF.562271	0.000725314
PHA.665752	1.65E-20
PLX4720	8.76E-13
Pyrimethamine	3.14E-21
QS11	2.72E-25
Rapamycin	1.49E-06
RDEA119	0.00347607
RO.3306	4.44E-23
Roscovitine	1.71E-17
Salubrinal	3.63E-24
SB.216763	1.48E-06
SB590885	4.28E-07
Shikonin	2.54E-24
SL.0101.1	2.18E-29
Sorafenib	1.35E-10
S.Trityl.L.cysteine	0.000183406
Sunitinib	5.44E-11
Temsirolimus	9.80E-10
Thapsigargin	0.099105622
Tipifarnib	2.84E-08
TW.37	2.51E-07
Vinblastine	1.54E-18
Vinorelbine	6.80E-35
Vorinostat	2.48E-06
VX.680	8.61E-19
VX.702	6.66E-25
WH.4.023	1.95E-05
WO2009093972	0.016907128
WZ.1.84	1.00E-09
X17.AAG	0.000864055
X681640	1.45E-09
XMD8.85	0.444561532
Z.LLNle.CHO	0.168802504
ZM.447439	2.43E-13
