# Supplementary material for: A New Thinking: Deciphering the Aberrance and Clinical Implication of IGF Axis Regulation Pattern in Clear Cell Renal Cell Carcinoma
Source: Front Immunol. 2022 Jul 22;13:935595. doi: 10.3389/fimmu.2022.935595 (PMC9355597; doi:10.3389/fimmu.2022.935595)
Supplement: Supplementary file 11 [file DataSheet_6.zip › datasheet.csv]

datalist used in study
dataname	links
Oncomine	https://www.oncomine.org/resource/login.html
Pan-cancer RNA expression matrix	https://toil-xena-hub.s3.us-east-1.amazonaws.com/download/tcga_RSEM_gene_fpkm.gz
Pan-cancer metylation expression matrix	https://tcga-pancan-atlas-hub.s3.us-east-1.amazonaws.com/download/jhu-usc.edu_PANCAN_HumanMethylation450.betaValue_whitelisted.tsv.synapse_download_5096262.xena.gz
pan-cancer phenotype data	https://tcga-pancan-atlas-hub.s3.us-east-1.amazonaws.com/download/Survival_SupplementalTable_S1_20171025_xena_sp
pan-cancer signature	https://tcga-pancan-atlas-hub.s3.us-east-1.amazonaws.com/download/Pancan12_GenePrograms_drugTargetCanon_in_Pancan33.tsv.gz
HRD score, genome-wide DNA damage footprint	https://tcga-pancan-atlas-hub.s3.us-east-1.amazonaws.com/download/TCGA.HRD_withSampleID.txt.gz
Immune Signature Scores	https://tcga-pancan-atlas-hub.s3.us-east-1.amazonaws.com/download/TCGA_pancancer_10852whitelistsamples_68ImmuneSigs.xena.gz
Stemness score (DNA methylation based)	https://tcga-pancan-atlas-hub.s3.us-east-1.amazonaws.com/download/StemnessScores_DNAmeth_20170210.tsv.gz
Stemness score (RNA based)	https://tcga-pancan-atlas-hub.s3.us-east-1.amazonaws.com/download/StemnessScores_RNAexp_20170127.2.tsv.gz
somatic mutation (SNPs and small INDELs) of ccRCC	https://gdc-hub.s3.us-east-1.amazonaws.com/download/TCGA-KIRC.mutect2_snv.tsv.gz
GSE67501	https://www.ncbi.nlm.nih.gov/geo/download/?acc=GSE67501&format=file&file=GSE67501%5FNon%2Dnormalized%5Fdata%2Etxt%2Egz
cBioPortal	https://www.cbioportal.org/
GDSC	https://www.cancerrxgene.org/
cellminer	https://discover.nci.nih.gov/cellminer/home.do
Timer	http://timer.comp-genomics.org/
