# Supplementary material for: A New Thinking: Deciphering the Aberrance and Clinical Implication of IGF Axis Regulation Pattern in Clear Cell Renal Cell Carcinoma
Source: Front Immunol. 2022 Jul 22;13:935595. doi: 10.3389/fimmu.2022.935595 (PMC9355597; doi:10.3389/fimmu.2022.935595)
Supplement: Supplementary file 11 [file DataSheet_6.zip › Script.txt]

###不同分期肾癌bulk结合单细胞数据 预后模型
#RNA
setwd("/home/data/vip39/TCGA/RNAmodify/")
RNA_gene <- fread("/home/data/vip39/TCGA/RNAmodify/RNAmodifygene.csv",header=T,data.table = F)
RNA_gene <- RNA_gene$Gene
# "NUDT4B" "NCBP3"
# "NUDT4" "C17orf85"
table(RNA_gene%in%rownames(KIRC_mRNA_fpkm))
RNA_gene[!RNA_gene%in%rownames(KIRC_mRNA_fpkm)]

table(RNA_gene%in%rownames(japan_mRNA_fpkm))
table(RNA_gene%in%rownames(ICGC_mRNA_fpkm))
# FALSE  TRUE 
#4    76
table(RNA_gene%in%rownames(GSE29609_exp))
# FALSE  TRUE 
# 14    66 

##
##直接分型研究
library(ConsensusClusterPlus)
expr <- KIRC_mRNA_fpkm[RNA_gene,tumor_id]
dir.create('ConsensusCluster/')
results = ConsensusClusterPlus(as.matrix(expr),
                               maxK=9,
                               reps=100,
                               pItem=0.8,
                               pFeature=1,
                               title='ConsensusCluster/',
                               clusterAlg="km",
                               distance="euclidean",
                               seed=123456,
                               plot="png")
Kvec = 2:9
x1 = 0.1; x2 = 0.9 
PAC = rep(NA,length(Kvec)) 
names(PAC) = paste("K=",Kvec,sep="") 
for(i in Kvec){
  M = results[[i]]$consensusMatrix
  Fn = ecdf(M[lower.tri(M)])
  PAC[i-1] = Fn(x2) - Fn(x1)
}
optK = Kvec[which.min(PAC)]
optK
#[1] 2
PAC <- as.data.frame(PAC)
PAC$K <- 2:9
library(ggplot2)
ggplot(PAC,aes(factor(K),PAC,group=1))+
  geom_line()+
  theme_bw()+theme(panel.grid = element_blank())+
  geom_point(size=4,shape=21,color='darkred',fill='skyblue')+
  ylab('Proportion of ambiguous clustering')+
  xlab('Cluster number K')
library(export)
library(eoffice)
eoffice::topptx(file='ConsensusCluster/PAC.pptx',width=4.5,height=4.5)
topptx(file='ConsensusCluster/PAC.pptx',width=4.5,height=4.5)
eoffice::tofigure(file='ConsensusCluster/PAC.pdf')
ggsave(filename = "ConsensusCluster/PAC.pdf",width = 5,height = 5)

icl <- calcICL(results,title = 'ConsensusCluster/',plot = 'png')
clusterNum=2    
cluster=results[[clusterNum]][["consensusClass"]]

sub <- data.frame(Sample=names(cluster),Cluster=cluster)
sub$Cluster <- paste0('C',sub$Cluster)
table(sub$Cluster)
# C1  C2 
# 376 155 
head(sub)

rownames(sub) <- sub$Sample
sub$EVENT <- as.vector(allclin[rownames(sub),"OS"])
sub$OS <- as.vector(allclin[rownames(sub),"OS.time"])

sub <- sub[sub$OS>30,]
library(survival)
library(survminer)
library(monocle)
library(DDRTree)
library(ggsci)
class(sub)
meta <- sub[,1:4]
head(sub)
colnames(meta) <- c("ID","cluster","event","time")
meta <- meta[,-1]
meta$time <- meta$time/365
head(meta)
sfit <- survfit(Surv(time, event)~cluster, data=meta)
ggsurvplot(sfit, conf.int=F, pval=TRUE)
sfit <- survfit(Surv(OS,EVENT) ~ Cluster,data = sub)
ggsurvplot(sfit, conf.int=F, pval=TRUE)
sfit <- survfit(Surv(OS,EVENT)~Cluster,data = sub)
sfit <- survfit(Surv(OS.time,EVENT)~Cluster,data = sub)

sub$PFI <- allclin[rownames(sub),"PFI"]
sub$PFI.time <- allclin[rownames(sub),"PFI.time"]
sfit <- survfit(Surv(PFI.time, PFI)~Cluster, data=sub)

mytheme <- theme_survminer(font.legend = c(14,"plain", "black"),
                           font.x = c(14,"plain", "black"),
                           font.y = c(14,"plain", "black"))
ggsurvplot(sfit,
           data = sub,
           palette= c(pal_nejm()(2),'grey60'),
           conf.int=FALSE,size=1.3,
           pval=T,pval.method = T,
           legend.labs=c("C1","C2"), 
           legend.title="cluster",
           xlab="Time (years)",
           ylab='Overall survival',
           risk.table=TRUE,
           break.time.by = 2,
           risk.table.title="Number at risk",
           risk.table.height=.3,
           risk.table.y.text = FALSE,
           ggtheme = mytheme)
ggsave(filename = "OS_twogroup.pdf",height = 6,width = 6)

ggsurvplot(sfit,
           data = sub,
           palette= c(pal_nejm()(2),'grey60'),
           conf.int=FALSE,size=1.3,
           pval=T,pval.method = T,
           legend.labs=c("C1","C2"), 
           legend.title="cluster",
           xlab="Time (days)",
           ylab='Overall survival',
           risk.table=TRUE,
           #break.time.by = 2,
           #risk.table.title="Number at risk",
           risk.table.height=.3,
           risk.table.y.text = FALSE,
           ggtheme = mytheme)


###PFI
meta$PFI <- allclin[rownames(meta),"PFI"]
meta$PFI.time <- allclin[rownames(meta),"PFI.time"]/365
sfit <- survfit(Surv(PFI.time, PFI)~cluster, data=meta)
ggsurvplot(sfit,
           palette= c(pal_nejm()(2),'grey60'),
           conf.int=FALSE,size=1.3,
           pval=T,pval.method = T,
           legend.labs=c("C1","C2"), 
           legend.title="cluster",
           xlab="Time (years)",
           ylab='Progression Free Survival',
           risk.table=TRUE,
           break.time.by = 2,
           risk.table.title="Number at risk",
           risk.table.height=.3,
           risk.table.y.text = FALSE,
           ggtheme = mytheme)

T1_meta <- meta%>%
  filter(pstage=="T1")
sfit <- survfit(Surv(PFI.time, PFI)~cluster, data=T1_meta)
sfit <- survfit(Surv(time, event)~cluster, data=T1_meta)
ggsurvplot(sfit,
           palette= c(pal_nejm()(2),'grey60'),
           conf.int=FALSE,size=1.3,
           pval=T,pval.method = T,
           legend.labs=c("C1","C2"), 
           legend.title="cluster",
           xlab="Time (years)",
           ylab='Progression Free Survival',
           risk.table=TRUE,
           break.time.by = 2,
           risk.table.title="Number at risk",
           risk.table.height=.3,
           risk.table.y.text = FALSE,
           ggtheme = mytheme)


T2_meta <- meta%>%
  filter(pstage=="T2")
sfit <- survfit(Surv(PFI.time, PFI)~cluster, data=T2_meta)
sfit <- survfit(Surv(time, event)~cluster, data=T2_meta)
ggsurvplot(sfit,
           palette= c(pal_nejm()(2),'grey60'),
           conf.int=FALSE,size=1.3,
           pval=T,pval.method = T,
           legend.labs=c("C1","C2"), 
           legend.title="cluster",
           xlab="Time (years)",
           ylab='Progression Free Survival',
           risk.table=TRUE,
           break.time.by = 2,
           risk.table.title="Number at risk",
           risk.table.height=.3,
           risk.table.y.text = FALSE,
           ggtheme = mytheme)
T3_meta <- meta%>%
  filter(pstage=="T3")
sfit <- survfit(Surv(PFI.time, PFI)~cluster, data=T3_meta)
sfit <- survfit(Surv(time, event)~cluster, data=T3_meta)
ggsurvplot(sfit,
           palette= c(pal_nejm()(2),'grey60'),
           conf.int=FALSE,size=1.3,
           pval=T,pval.method = T,
           legend.labs=c("C1","C2"), 
           legend.title="cluster",
           xlab="Time (years)",
           ylab='Progression Free Survival',
           risk.table=TRUE,
           break.time.by = 2,
           risk.table.title="Number at risk",
           risk.table.height=.3,
           risk.table.y.text = FALSE,
           ggtheme = mytheme)

T4_meta <- meta%>%
  filter(pstage=="T4")
sfit <- survfit(Surv(PFI.time, PFI)~cluster, data=T4_meta)
sfit <- survfit(Surv(time, event)~cluster, data=T4_meta)
ggsurvplot(sfit,
           palette= c(pal_nejm()(2),'grey60'),
           conf.int=FALSE,size=1.3,
           pval=T,pval.method = T,
           legend.labs=c("C1","C2"), 
           legend.title="cluster",
           xlab="Time (years)",
           ylab='Progression Free Survival',
           risk.table=TRUE,
           break.time.by = 2,
           risk.table.title="Number at risk",
           risk.table.height=.3,
           risk.table.y.text = FALSE,
           ggtheme = mytheme)
####绘制热图####
#加上正常组织三组绘图
#dir.create("../complexheatmap")
setwd("/home/data/vip39/TCGA/RNAmodify/complexheatmap/")
library(ComplexHeatmap)
###准备两个数据 mygene_data 和 Subtype 分组信息

normal_id <- colnames(KIRC_mRNA_fpkm)[str_sub(colnames(KIRC_mRNA_fpkm),14,15)=="11"]
c(normal_id,sub$Sample)
Subtype <- data.frame(Subtype=c(rep("N",length(normal_id)),sub$Cluster),
                      id=c(normal_id,rownames(sub)))
rownames(Subtype) <- Subtype$id
Subtype <- Subtype[-2]
mygene_data <- KIRC_mRNA_fpkm[RNA_gene,rownames(Subtype)]
#Subtype <- Subtype[com_sam,,drop = F]
head(Subtype)
table(Subtype$Subtype)
## 用前面的自定义函数计算组间统计差异
comprTab <- cross_subtype_compr(expr = mygene_data, # 或log2(mygene_data + 1)，如果用参数检验，请注意对数转化；若非参均可
                                subt = Subtype,
                                #two_sam_compr_method = "wilcox", # 两组"t.test", "wilcox"
                                multi_sam_compr_method = "kruskal", # 多组"anova", "kruskal"
                                res.path = ".")


# 用全部基因来画
n.show_top_gene <- nrow(mygene_data)

# 按分组排序
subt.order <- Subtype[order(Subtype$Subtype),,drop = F]
indata <- mygene_data[comprTab$gene[1:n.show_top_gene],rownames(subt.order)]


# 数据标准化和边界设置
plotdata <- t(scale(t(indata)))
plotdata[plotdata > 2] <- 2
plotdata[plotdata < -2] <- -2

# 调整行名
blank <- "    " # 行名和p值之间的间隔
p.value <- comprTab$adjusted.p.value[1:n.show_top_gene]
sig.label <- ifelse(p.value < 0.001,"****",
                    ifelse(p.value < 0.005,"***",
                           ifelse(p.value < 0.01,"**",
                                  ifelse(p.value < 0.05,"*",""))))
p.label <- formatC(p.value, # 将p值变成保留两位小数的科学计数法
                   format = "e",
                   digits = 2)

add.label <- str_pad(paste0(rownames(plotdata),sig.label), # 固定行名宽度并再右侧补齐" "
                     max(nchar(paste0(rownames(plotdata),sig.label))), 
                     side = "right")

annCol <- subt.order # 获得排序后的亚型注释信息，这里只有一个变量需要注释
colnames(annCol)[1] <- paste(str_pad(colnames(annCol)[1], # 注释列名补上"P-value"，宽度和刚才一致
                                     max(nchar(paste0(rownames(plotdata),sig.label))), 
                                     side = "right"),
                             "P-value",
                             sep = blank)

annColors <- list(c( "C1"="#1F78B4FF", "C2"="#E31A1CFF","N"="#33A02CFF")) # 如果有多个变量要注释颜色请补充c()
names(annColors) <- colnames(annCol)[1] # 如果有多个变量要注释颜色请补充每张list的name

# 绘制热图
pheatmap(cellheight = 15, cellwidth = 1,
         mat = plotdata, # 输入数据
         scale = "none", # 不标准化因为数据已经被标准化
         annotation_col = annCol, # 列注释信息
         annotation_colors = annColors, # 列注释对应的颜色
         cluster_cols = F, # 列不聚类
         cluster_rows = F, # 行不聚类
         show_colnames = F, # 不显示列名
         show_rownames = T, # 显示基因名
         #annotation_legend = F, # 不显示图例
         #labels_row = paste(add.label, p.label, sep=blank), # 自定义样本名义blank作间隔
         #fontfamily = "mono", # 关键，使用fixed font而不是proportional font
         #gaps_col = c(208,516), # 根据自己的数据设置空白间隔的位置
         filename = "heatmapPvalue.pdf")
dev.off()
dev.new()
library(paletteer)
pheatmap(cellheight = 15, cellwidth = 1,
         mat = plotdata, # 输入数据
         scale = "none", # 不标准化因为数据已经被标准化
         annotation_col = annCol, # 列注释信息
         annotation_colors = annColors, # 列注释对应的颜色
         cluster_cols = F, # 列不聚类
         cluster_rows = F, # 行不聚类
         show_colnames = F, # 不显示列名
         show_rownames = T, # 显示基因名
         annotation_legend = F, # 不显示图例
         gaps_col = c(210,516),
         color = paletteer_c("scico::berlin", n = 100),
         labels_row = paste(add.label, p.label, sep=blank), # 自定义样本名义blank作间隔
         #fontfamily = "Times New Roman"
         filename = "heatmapPvalue.pdf",
         height = 5,
         width = 15)

pheatmap(cellheight = 10, cellwidth = 1,
         mat = plotdata, # 输入数据
         scale = "none", # 不标准化因为数据已经被标准化
         annotation_col = annCol, # 列注释信息
         annotation_colors = annColors, # 列注释对应的颜色
         cluster_cols = F, # 列不聚类
         cluster_rows = F, # 行不聚类
         show_colnames = F, # 不显示列名
         show_rownames = T, # 显示基因名
         annotation_legend = F, # 不显示图例
         gaps_col = c(365,516),
         color = paletteer_c("scico::berlin", n = 100),
         labels_row = paste(add.label, p.label, sep=blank),
         )
table(Subtype$Subtype)

###差异分析####
setwd("/home/data/vip39/TCGA/RNAmodify/")
colnames(KIRC_mRNA_count) <- str_sub(colnames(KIRC_mRNA_count),1,15)
exp <-KIRC_mRNA_count[,sub$Sample]

group_list <- sub$Cluster
#CS2预后差,放后面
group_list = factor(group_list,levels = c("C1","C2"))
library(DESeq2)
colData <- data.frame(row.names =colnames(exp), 
                      condition=group_list)
exp <- round(exp)
range(exp)
exp = exp[apply(exp, 1, function(x) sum(x > 1) > 5), ]
if(!file.exists(paste0("CS2_CS1","dd.Rdata"))){
  dds <- DESeqDataSetFromMatrix(
    countData = exp,
    colData = colData,
    design = ~ condition)
  dds <- DESeq(dds)
  save(dds,file = paste0("CS2_CS1","_dd.Rdata"))
}
load(paste0("CS2_CS1","_dd.Rdata"))

# 两两比较
res <- results(dds, contrast = c("condition",rev(levels(group_list))))
resOrdered <- res[order(res$pvalue),] # 按照P值排序
DEG <- as.data.frame(resOrdered)
head(DEG)
table(is.na(DEG))

#添加change列标记基因上调下调
logFC_cutoff <- with(DEG,mean(abs(log2FoldChange)) + 2*sd(abs(log2FoldChange)) )

logFC_cutoff <- 2
DEG$change = as.factor(
  ifelse(DEG$pvalue < 0.05 & abs(DEG$log2FoldChange) > logFC_cutoff,
         ifelse(DEG$log2FoldChange > logFC_cutoff ,'UP','DOWN'),'NOT')
)
head(DEG)
table(DEG$change)
library(EnhancedVolcano)
EnhancedVolcano(res,
                lab = rownames(res),
                x = 'log2FoldChange',
                y = 'pvalue',
                title = 'RMCS2 versus RMCS1',
                pCutoff = 0.05,
                FCcutoff = logFC_cutoff,
                pointSize = 2.0,
                labSize = 3.0,
                col=c('#b5b5b5','#b5b5b5','#4D4398','#F18D00'),#调整颜色
                colAlpha=0.6)

##火山图美化
EnhancedVolcano(res,
                x='log2FoldChange',
                y='pvalue',
                #lab=data$id,
                title = 'RMCS2 versus RMCS1',
                pCutoff=10e-1/20,#y轴阈值线(水平)
                FCcutoff=1.5,#x轴阈值线（垂直）
                pointSize=3,#散点大小
                labSize=4,#标签大小
                xlim=c(-6, 6),#限制X轴范围
                ylim=c(0,300),#限制Y轴范围
                col=c('#b5b5b5','#b5b5b5','#4D4398','#F18D00'),#调整颜色
                colAlpha=0.6,#调整透明度
                #selectLab=c(downvals,upvals),#使用selectLab参数选定所关注的标签
                xlab=bquote(~Log[2]~'fold change'))#将内容传递给xlab
####↓新加入↓####
#labCol='black',#标签颜色
#labFace='bold',#标签字体
#boxedLabels=TRUE,#是否在框中绘制标签
#drawConnectors=TRUE,#是否通过连线将标签连接到对应的点上
#widthConnectors=0.8,#连线的宽度
#endsConnectors="last",#连线绘制箭头的方向，可选first、both、last
#colConnectors='black')#连线的颜色


topptx(file="CS2_CS1_EnhancedVolcano.pptx")

######富集分析#####
library(clusterProfiler)
library(AnnotationHub)
library(AnnotationDbi)
#BiocManager::install("GOplot")
library(GOplot)
library(ggplot2)
colnames(DEG)
library(ReactomePA)
library(tidyverse)
library(data.table)
library(org.Hs.eg.db)
library(org.Mm.eg.db)
library(clusterProfiler)
library(biomaRt)
library(enrichplot)
DEG$SYMBOL <- rownames(DEG)
DEG2 <-DEG%>%
  arrange(log2FoldChange)
top150down <- DEG2$SYMBOL[1:150]
top150up <- DEG2$SYMBOL[(nrow(DEG2)-149):nrow(DEG2)]
write.table(top150up,"up_CS2_map.txt",col.names = F,row.names = F,sep = "\t",quote = F)

write.table(top150down,"down_CS2_map.txt",col.names = F,row.names = F,sep = "\t",quote = F)

genelist_input <- DEG[,c(2,8)]
genename <- as.character(genelist_input[,2])
class(genename)
gene_map<-bitr(genelist_input$SYMBOL, #转换的列是df数据框中的SYMBOL列
            fromType = "SYMBOL",#需要转换ID类型
            toType = "ENTREZID",#转换成的ID类型
            OrgDb = "org.Hs.eg.db")#对应的物种，小鼠的是org.Mm.eg.db
gene_map <- select(org.Hs.eg.db, keys=genename, keytype="SYMBOL", columns=c("ENTREZID"))
#gene_map <- select(org.Hs.eg.db, keys=genelist_input[,2], keytype="SYMBOL", columns=c("ENTREZID"))
head(gene_map)
colnames(gene_map)[1]<-"Gene"
colnames(genelist_input) <- c("logFC","Gene")
class(genelist_input$Gene)
aaa<-inner_join(gene_map,genelist_input,by = "Gene")
head(aaa)
aaa<-aaa[,-1]
aaa<-na.omit(aaa)
aaa$logFC<-sort(aaa$logFC,decreasing = T)
geneList = aaa[,2]
names(geneList) = as.character(aaa[,1])
geneList
#GSEA分析——GO
Go_gseresult <- gseGO(geneList, OrgDb = "org.Hs.eg.db", keyType = "ENTREZID", ont="all",  minGSSize = 10, maxGSSize = 500, pvalueCutoff=1)
#GSEA分析——KEGG
KEGG_gseresult <- gseKEGG(geneList, nPerm = 1000, minGSSize = 10, maxGSSize = 1000, pvalueCutoff=0.5)
#GSEA分析——Reactome
Go_Reactomeresult <- gsePathway(geneList, nPerm = 1000, minGSSize = 10, maxGSSize = 1000, pvalueCutoff=1)
#波浪图
ridgeplot(KEGG_gseresult,15) #输出前十个结果

gseaplot2(Go_Reactomeresult, geneSetID = 1:3, pvalue_table = TRUE,
          color = c("#E495A5", "#86B875", "#7DB0DD"), ES_geom = "dot")
topptx(filename = "GSEA_up.pptx")
# go <- enrichGO(gene = geneList, OrgDb = "org.Hs.eg.db", ont="all")
# barplot(go, split="ONTOLOGY")+ facet_grid(ONTOLOGY~., scale="free")

gseaplot2(Go_Reactomeresult, geneSetID = c("R-HSA-72702","R-HSA-156902","R-HSA-72706"), pvalue_table = TRUE,
          color = c("#E495A5", "#86B875", "#7DB0DD"), ES_geom = "dot")


####
gsym.id <- DEG[,c("SYMBOL","log2FoldChange","change")]
head(gsym.id)
gsym.id <- gsym.id[gsym.id$change!="NOT",]

gsym <- bitr(gsym.id$SYMBOL, #基因名
             fromType = "SYMBOL", #从gene symbol
             toType = "ENTREZID", #提取ENTREZ ID
             OrgDb = "org.Hs.eg.db") #相应物种的包，人是org.Hs.eg.db


head(gsym)
gsym.id <- inner_join(gsym.id,gsym,by="SYMBOL")
head(gsym.id)
dim(gsym.id)
id.fc <- gsym.id[,c(2,4)]
save(id.fc,file="very_easy_input_H.Rdata")

ego <- enrichGO(gene = id.fc$ENTREZID,
                #小鼠用这行
                OrgDb = org.Hs.eg.db,
                #人类用这行
                #OrgDb = org.Hs.eg.db,
                #非模式生物用这行，例如玉米
                #OrgDb = maize.db,
                ont = "BP", #或MF或CC
                pAdjustMethod = "BH",
                #pvalueCutoff  = 0.001,
                qvalueCutoff  = 0.05) 
dim(ego)
#write.csv(ego,"enrichGO_output.csv",quote = F)
#把ENTREZ ID转为gene symbol
egox <- setReadable(ego, 'org.Hs.eg.db', #物种
                    'ENTREZID')

#把基因倍数信息转成画图所需的格式
geneList <- id.fc$log2FoldChange
names(geneList) <- id.fc$ENTREZID

#画⭕️图
#BiocManager::install("ggnewscale")
library(ggnewscale)
cnetplot(egox, 
         foldChange = geneList, 
         #foldChange = NULL, #不展示倍数
         circular = TRUE,
         #node_label = FALSE, #如果太多，就不要显示基因名了
         showCategory = 5, #显示富集的term数量，默认5
         colorEdge = TRUE)

#保存到pdf文件
ggsave("clusterProfiler_circle.pdf", width = 8, height = 5)

#不画成⭕️，process分开，效果更好呢
cnetplot(egox, 
         foldChange = geneList, 
         #foldChange = NULL, #不展示倍数
         #circular = TRUE,
         #node_label = FALSE, #不显示基因名
         showCategory = 4, #显示的富集term数量，默认5
         colorEdge = TRUE)

ggsave("clusterProfiler_not_circle.pdf", width = 8, height = 5)

#读入富集分析结果
ego <- read.csv("enrichGO_output.csv", header = T)
ego[1,]
go <- data.frame(Category = "BP",
                 ID = ego$ID,
                 Term = ego$Description, 
                 Genes = gsub("/", ", ", ego$geneID), 
                 adj_pval = ego$p.adjust)

#基因变化倍数

head(id.fc)
genelist <- data.frame(ID = id.fc$ENTREZID, logFC = id.fc$log2FoldChange)             

#把富集分析和倍数整合在一起
circ <- circle_dat(go, genelist)
head(circ)

#根据ENTREZ ID提取gene symbol
id.gsym <- bitr(circ$genes, #基因名
                fromType = "ENTREZID", #从ENTREZ ID
                toType = "SYMBOL", #提取gene symbol
                OrgDb = "org.Hs.eg.db") #相应物种的包

#把circ里的ENTREZ ID换成gene symbol
rownames(id.gsym) <- id.gsym$ENTREZID
circ.gsym <- circ
circ.gsym$genes <- id.gsym[circ$genes,]$SYMBOL
head(circ.gsym)
#参数设置
n = 5 #圈图需要选定term，这里画前面5个

chord <- chord_dat(circ, genelist, go$Term[1:n])
head(chord)

#根据ENTREZ ID提取gene symbol
id.gsym <- bitr(row.names(chord), #基因名
                fromType = "ENTREZID", #从ENTREZ ID
                toType = "SYMBOL", #提取gene symbol
                OrgDb = "org.Hs.eg.db") #相应物种的包

#把chord的列名ENTREZ ID换成gene symbol
rownames(id.gsym) <- id.gsym$ENTREZID
head(id.gsym)
chord.gsym <- chord
row.names(chord.gsym) <- id.gsym[row.names(chord),]$SYMBOL
head(chord.gsym)

GOChord(chord.gsym, 
        space = 0.02, #基因方块间隙
        gene.order = 'logFC', 
        lfc.col = c('darkgoldenrod1', 'black', 'cyan1'), #自定义变化倍数的颜色
        gene.space = 0.25, #基因名跟⭕️的相对距离
        gene.size = 3, #基因名字体大小 
        border.size = 0.1, #中间曲线的黑色边的粗细
        process.label = 8) #term字体大小

ggsave("GOChordBP.pdf", width = 12, height = 14)
graph2ppt(file="GOChord_CS2_CS1.pptx")

#定义足够多的颜色，后面从这里选颜色
mycol <- c("#223D6C","#D20A13","#FFD121","#088247","#58CDD9","#7A142C","#5D90BA","#431A3D","#91612D","#6E568C","#E0367A","#D8D155","#64495D","#7CC767")

GOCluster(circ.gsym, go$Term[1:n], 
          #clust.by = 'logFC', #用变化倍数聚类
          clust.by = 'term', #用富集的term聚类
          lfc.col = c('darkgoldenrod1', 'black', 'cyan1'), #自定义变化倍数的颜色
          lfc.space = 0.1, #倍数跟树间的空隙大小
          lfc.width = 1, #变化倍数的⭕️宽度
          term.col = mycol[1:n], #自定义term的颜色
          term.space = 0.2, #倍数跟term间的空隙大小
          term.width = 0.8) #富集term的⭕️宽度
ggsave("GOCluster.pdf", width = 12, height = 14)
graph2ppt(file="GOCluster_CS2_CS1_BP.pptx")
topptx(filename = "GOCluster_CS2_CS1_BP.pptx")
if(!require(paletteer))install.packages("paletteer")
if(!require(scico))install.packages('scico')
if(!require(nord))install.packages('nord')
library(paletteer)
##CC
ego_CC <- enrichGO(gene = id.fc$ENTREZID,
                   #小鼠用这行
                   OrgDb = org.Hs.eg.db,
                   #人类用这行
                   #OrgDb = org.Hs.eg.db,
                   #非模式生物用这行，例如玉米
                   #OrgDb = maize.db,
                   ont = "CC", #或MF或CC
                   pAdjustMethod = "BH",
                   #pvalueCutoff  = 0.001,
                   qvalueCutoff  = 0.05) 
dim(ego_CC)
write.csv(ego_CC,"enrichGOCC_output.csv",quote = F)
ego_CC[1,]
goCC <- data.frame(Category = "CC",
                   ID = ego_CC$ID,
                   Term = ego_CC$Description, 
                   Genes = gsub("/", ", ", ego_CC$geneID), 
                   adj_pval = ego_CC$p.adjust)

#基因变化倍数

head(id.fc)
genelist <- data.frame(ID = id.fc$ENTREZID, logFC = id.fc$log2FoldChange)             

#把富集分析和倍数整合在一起
circ <- circle_dat(goCC, genelist)
head(circ)

#根据ENTREZ ID提取gene symbol
id.gsym <- bitr(circ$genes, #基因名
                fromType = "ENTREZID", #从ENTREZ ID
                toType = "SYMBOL", #提取gene symbol
                OrgDb = "org.Hs.eg.db") #相应物种的包

#把circ里的ENTREZ ID换成gene symbol
rownames(id.gsym) <- id.gsym$ENTREZID
circ.gsym <- circ
circ.gsym$genes <- id.gsym[circ$genes,]$SYMBOL
head(circ.gsym)

#参数设置
n = 5 #圈图需要选定term，这里画前面5个

chord <- chord_dat(circ, genelist, goCC$Term[1:n])
head(chord)

#根据ENTREZ ID提取gene symbol
id.gsym <- bitr(row.names(chord), #基因名
                fromType = "ENTREZID", #从ENTREZ ID
                toType = "SYMBOL", #提取gene symbol
                OrgDb = "org.Hs.eg.db") #相应物种的包

#把chord的列名ENTREZ ID换成gene symbol
rownames(id.gsym) <- id.gsym$ENTREZID
head(id.gsym)
chord.gsym <- chord
row.names(chord.gsym) <- id.gsym[row.names(chord),]$SYMBOL
head(chord.gsym)

#定义足够多的颜色，后面从这里选颜色
mycol <- c("#223D6C","#D20A13","#FFD121","#088247","#58CDD9","#7A142C","#5D90BA","#431A3D","#91612D","#6E568C","#E0367A","#D8D155","#64495D","#7CC767")

GOCluster(circ.gsym, goCC$Term[1:n], 
          #clust.by = 'logFC', #用变化倍数聚类
          clust.by = 'term', #用富集的term聚类
          lfc.col = c('darkgoldenrod1', 'black', 'cyan1'), #自定义变化倍数的颜色
          lfc.space = 0.1, #倍数跟树间的空隙大小
          lfc.width = 1, #变化倍数的⭕️宽度
          term.col = paletteer_c("scico::berlin", n = 5), #自定义term的颜色
          term.space = 0.2, #倍数跟term间的空隙大小
          term.width = 0.8) #富集term的⭕️宽度

ggsave("GOClusterCC.pdf", width = 12, height = 14)
graph2ppt(file="GOCluster_CS2_CS1_CC.pptx")
topptx(filename = "GOCluster_CS2_CS1_CC.pptx")
##MF
ego_MF <- enrichGO(gene = id.fc$ENTREZID,
                   #小鼠用这行
                   OrgDb = org.Hs.eg.db,
                   #人类用这行
                   #OrgDb = org.Hs.eg.db,
                   #非模式生物用这行，例如玉米
                   #OrgDb = maize.db,
                   ont = "MF", #或MF或MF
                   pAdjustMethod = "BH",
                   #pvalueCutoff  = 0.001,
                   qvalueCutoff  = 0.05) 
dim(ego_MF)
write.csv(ego_MF,"enrichGOMF_output.csv",quote = F)
ego_MF[1,]
goMF <- data.frame(Category = "MF",
                   ID = ego_MF$ID,
                   Term = ego_MF$Description, 
                   Genes = gsub("/", ", ", ego_MF$geneID), 
                   adj_pval = ego_MF$p.adjust)

#基因变化倍数

head(id.fc)
genelist <- data.frame(ID = id.fc$ENTREZID, logFC = id.fc$log2FoldChange)             

#把富集分析和倍数整合在一起
circ <- circle_dat(goMF, genelist)
head(circ)

#根据ENTREZ ID提取gene symbol
id.gsym <- bitr(circ$genes, #基因名
                fromType = "ENTREZID", #从ENTREZ ID
                toType = "SYMBOL", #提取gene symbol
                OrgDb = "org.Hs.eg.db") #相应物种的包

#把circ里的ENTREZ ID换成gene symbol
rownames(id.gsym) <- id.gsym$ENTREZID
circ.gsym <- circ
circ.gsym$genes <- id.gsym[circ$genes,]$SYMBOL
head(circ.gsym)

#参数设置
n = 5 #圈图需要选定term，这里画前面5个

chord <- chord_dat(circ, genelist, goMF$Term[1:n])
head(chord)

#根据ENTREZ ID提取gene symbol
id.gsym <- bitr(row.names(chord), #基因名
                fromType = "ENTREZID", #从ENTREZ ID
                toType = "SYMBOL", #提取gene symbol
                OrgDb = "org.Hs.eg.db") #相应物种的包

#把chord的列名ENTREZ ID换成gene symbol
rownames(id.gsym) <- id.gsym$ENTREZID
head(id.gsym)
chord.gsym <- chord
row.names(chord.gsym) <- id.gsym[row.names(chord),]$SYMBOL
head(chord.gsym)

#定义足够多的颜色，后面从这里选颜色
mycol <- c("#223D6C","#D20A13","#FFD121","#088247","#58CDD9","#7A142C","#5D90BA","#431A3D","#91612D","#6E568C","#E0367A","#D8D155","#64495D","#7MF767")

GOCluster(circ.gsym, goMF$Term[1:n], 
          #clust.by = 'logFC', #用变化倍数聚类
          clust.by = 'term', #用富集的term聚类
          lfc.col = c('darkgoldenrod1', 'black', 'cyan1'), #自定义变化倍数的颜色
          lfc.space = 0.1, #倍数跟树间的空隙大小
          lfc.width = 1, #变化倍数的⭕️宽度
          term.col = paletteer_d("RColorBrewer::Paired",n=5), #自定义term的颜色
          term.space = 0.2, #倍数跟term间的空隙大小
          term.width = 0.8) #富集term的⭕️宽度
ggsave("GOClusterMF.pdf", width = 12, height = 14)
graph2ppt(file="GOCluster_C2_C1_MF.pptx")
topptx(filename = "GOCluster_C2_C1_MF.pptx")


####gsva#####
library(msigdbr)
library(dplyr)
library(data.table)
library(GSVA)
library(limma)
library(stringr)
library(ggplot2)

Sys.setenv(LANGUAGE = "en") #显示英文报错信息
options(stringsAsFactors = FALSE) #禁止chr转成factor

# 读入前面生成的通路中的基因列表
(load("~/huitu/FigureYa61GSVA/hallmark.gs.RData")) #保存在当前文件夹

# 读入基因表达矩阵
gsym.expr <- KIRC_mRNA_fpkm
head(gsym.expr)

# 这一句就完成了GSVA分析
gsva_es <- gsva(as.matrix(gsym.expr), gs)

# 预览GSVA分析返回的矩阵
head(gsva_es)

# 把通路的表达量保存到文件
write.csv(gsva_es, "gsva_output.csv", quote = F)


# 分组
gsva_es <- gsva_es[,sub$Sample]
group_list <- data.frame(sample = sub$Sample, 
                         group = sub$Cluster)
head(group_list)

# 设置对比
design <- model.matrix(~ 0 + factor(group_list$group))
colnames(design) <- levels(factor(group_list$group))
rownames(design) <- colnames(gsva_es)
design

# 构建差异比较矩阵
contrast.matrix <- makeContrasts(C1-C2, levels = design)

# 差异分析，b vs. a
fit <- lmFit(gsva_es, design)
fit2 <- contrasts.fit(fit, contrast.matrix)
fit2 <- eBayes(fit2)
x <- topTable(fit2, coef = 1, n = Inf, adjust.method = "BH", sort.by = "P")
head(x)

#把通路的limma分析结果保存到文件
write.csv(x, "gsva_limma.csv", quote = F)

#输出t值，用做FigureYa39bar的输入数据
pathway <- str_replace(row.names(x), "HALLMARK_", "")
df <- data.frame(ID = pathway, score = x$t)
write.csv(df, "easy_input2_for39bar.csv", quote = F, row.names = F)


head(df)

#按照score的值分组
cutoff <- 1
df$group <- cut(df$score, breaks = c(-Inf, -cutoff, cutoff, Inf),labels = c(1,2,3))

#按照score排序
sortdf <- df[order(df$score),]
sortdf$ID <- factor(sortdf$ID, levels = sortdf$ID)
head(sortdf)

ggplot(sortdf, aes(ID, score, fill = group)) + geom_bar(stat = 'identity') + 
  coord_flip() + 
  scale_fill_manual(values = c('palegreen3', 'snow3', 'dodgerblue4'), guide = FALSE) + 
  
  #画2条虚线
  geom_hline(yintercept = c(-cutoff,cutoff), 
             color="white",
             linetype = 2, #画虚线
             size = 0.3) + #线的粗细
  
  #写label
  geom_text(data = subset(df, score < 0),
            aes(x=ID, y= 0, label= paste0(" ", ID), color = group),#bar跟坐标轴间留出间隙
            size = 3, #字的大小
            hjust = "inward" ) +  #字的对齐方式
  geom_text(data = subset(df, score > 0),
            aes(x=ID, y= -0.1, label=ID, color = group),
            size = 3, hjust = "outward") +  
  scale_colour_manual(values = c("black","snow3","black"), guide = FALSE) +
  
  xlab("") +ylab("t value of GSVA score, CS2 versus CS1")+
  theme_bw() + #去除背景色
  theme(panel.grid =element_blank()) + #去除网格线
  theme(panel.border = element_rect(size = 0.6)) + #边框粗细
  theme(axis.line.y = element_blank(), axis.ticks.y = element_blank(), axis.text.y = element_blank()) #去除y轴

ggsave("gsva.pdf", width = 6, height = 8)
graph2ppt(file="gsva.pdf.pptx")


head(sortdf)
ggplot(sortdf, aes(ID, score, fill = group)) + geom_bar(stat = 'identity') + 
  coord_flip() + 
  scale_fill_manual(values = c('palegreen3', 'snow3', 'dodgerblue4'), guide = FALSE) + 
  
  #画2条虚线
  geom_hline(yintercept = c(-cutoff,cutoff), 
             color="white",
             linetype = 2, #画虚线
             size = 0.3) + #线的粗细
  
  #写label
  geom_text(data = subset(df, score < 0),
            aes(x=ID, y= 0, label= paste0(" ", ID), color = group),#bar跟坐标轴间留出间隙
            size = 3, #字的大小
            hjust = "outward" ) +  #字的对齐方式
  geom_text(data = subset(df, score > 0),
            aes(x=ID, y= -0.1, label=ID, color = group),
            size = 3, hjust = "inward") +  
  scale_colour_manual(values = c("black","snow3","black"), guide = FALSE) +
  
  xlab("") +ylab("t value of GSVA score, C2 versus C1")+
  theme_bw() + #去除背景色
  theme(panel.grid =element_blank()) + #去除网格线
  theme(panel.border = element_rect(size = 0.6)) + #边框粗细
  theme(axis.line.y = element_blank(), axis.ticks.y = element_blank(), axis.text.y = element_blank()) #去除y轴
ggsave("gsva.pdf", width = 6, height = 8)


library(ggplot2)
library(BiocManager)
#BiocManager::install("enrichR")
library(enrichR)
listEnrichrSites()
#链接到human数据上
setEnrichrSite("Enrichr")
dbs <- listEnrichrDbs()
#调取需要的GO或者KEGG
dbs <- c( "GO_Biological_Process_2018",
          "GO_Cellular_Component_2018",
          "GO_Molecular_Function_2018",
          "KEGG_2016")
##读取我们的差异基因文件，因为可对这些差异基因做GO和KEGG分析
# library(readxl)
# #提前设置好logFC2_FR35.xlsx所在的路径
# setwd("~/Documents/xmu/ZhaoBin")
# logGene <- read_excel("logFC2_FR35.xlsx", sheet = 1, col_names = T)
# logGene1<-logGene$Gene
list_up <-DEG[DEG$change=="UP","SYMBOL"]
list_down<-DEG[DEG$change=="DOWN","SYMBOL"]
eup <- enrichr(list_up, dbs)
edown <- enrichr(list_down, dbs)
###提取KEGG信息
up <- eup$KEGG_2016
down <- edown$KEGG_2016
#添加一个type列变量
up$type <-"up"
down$type <-"down"
#提取前15个KEGG
up <- up[c(1:15),]
up <- up[order(up$Combined.Score), ]  # sort
down <- down [c(1:15),]
down <- down[order(down$Combined.Score), ]  # sort
keggmerges <- rbind(down,up)
keggmerges <- keggmerges[!duplicated(keggmerges$Term),]
keggmerges$Term <- factor(keggmerges$Term, levels=keggmerges$Term)
#绘制柱状图
ggplot(keggmerges, aes(x=Term, y=Combined.Score , label=Combined.Score)) + 
  geom_bar(stat='identity', aes(fill=type), width=.5,position="dodge")  +
  scale_fill_manual(name="Expression", 
                    labels = c("Down regulated", "Up regulated"), 
                    values = c("down"="#00ba38", "up"="#f8766d")) + 
  labs(subtitle="Combined scores from Kegg pathways", 
       title= "DEGs KEGG Pathway") + 
  coord_flip()+
  theme_bw()
ggsave("KEGG.pdf", width = 10, height = 6)
topptx(filename = "kegg.pptx")


#####两组间热图####
head(Subtype)
head(mygene_data)
Subtype2 <- data.frame(Subtype=sub$Cluster)
rownames(Subtype2) <- rownames(sub)
mygene_data2 <- mygene_data[,rownames(sub)]
## 用前面的自定义函数计算组间统计差异
comprTab <- cross_subtype_compr(expr = mygene_data, # 或log2(mygene_data + 1)，如果用参数检验，请注意对数转化；若非参均可
                                subt = Subtype,
                                #two_sam_compr_method = "wilcox", # 两组"t.test", "wilcox"
                                multi_sam_compr_method = "kruskal", # 多组"anova", "kruskal"
                                res.path = ".")
# 用全部基因来画
n.show_top_gene <- nrow(mygene_data)
# 或者取top 20个基因来画
#n.show_top_gene <- 20 

# 按分组排序
subt.order <- Subtype[order(Subtype$Subtype),,drop = F]
indata <- mygene_data[comprTab$gene[1:n.show_top_gene],rownames(subt.order)]
```

# 开始画图

```{r}
# 数据标准化和边界设置
plotdata <- t(scale(t(indata)))
plotdata[plotdata > 2] <- 2
plotdata[plotdata < -2] <- -2

# 调整行名
blank <- "    " # 行名和p值之间的间隔
p.value <- comprTab$adjusted.p.value[1:n.show_top_gene]
sig.label <- ifelse(p.value < 0.001,"****",
                    ifelse(p.value < 0.005,"***",
                           ifelse(p.value < 0.01,"**",
                                  ifelse(p.value < 0.05,"*",""))))
p.label <- formatC(p.value, # 将p值变成保留两位小数的科学计数法
                   format = "e",
                   digits = 2)

add.label <- str_pad(paste0(rownames(plotdata),sig.label), # 固定行名宽度并再右侧补齐" "
                     max(nchar(paste0(rownames(plotdata),sig.label))), 
                     side = "right")

annCol <- subt.order # 获得排序后的亚型注释信息，这里只有一个变量需要注释
colnames(annCol)[1] <- paste(str_pad(colnames(annCol)[1], # 注释列名补上"P-value"，宽度和刚才一致
                                     max(nchar(paste0(rownames(plotdata),sig.label))), 
                                     side = "right"),
                             "P-value",
                             sep = blank)

annColors <- list(c("cancer"="lightblue","normal"="pink")) # 如果有多个变量要注释颜色请补充c()
names(annColors) <- colnames(annCol)[1] # 如果有多个变量要注释颜色请补充每张list的name

# 绘制热图
p <- pheatmap(cellheight = 15, cellwidth = 1,
              mat = plotdata, # 输入数据
              scale = "none", # 不标准化因为数据已经被标准化
              annotation_col = annCol, # 列注释信息
              annotation_colors = annColors, # 列注释对应的颜色
              cluster_cols = F, # 列不聚类
              cluster_rows = T, # 行不聚类
              show_colnames = F, # 不显示列名
              show_rownames = T, # 显示基因名
              #annotation_legend = F, # 不显示图例
              labels_row = paste(add.label, p.label, sep=blank), # 自定义样本名义blank作间隔
              fontfamily = "mono", # 关键，使用fixed font而不是proportional font
              gaps_col = c(531), # 根据自己的数据设置空白间隔的位置
              filename = "heatmapPvalue.pdf")


#####两组间PCA图####
dim(sub)
head(sub)
library(ggplot2)
library(plyr)
library(ggord)
source('~/database/geom_ord_ellipse.R') #该文件位于当前文件夹

#用`prcomp`进行PCA分析
dim(mygene_data)
mygene_data2 <- mygene_data[,rownames(sub)]
Subtype2 <- data.frame(Subtype=sub$Cluster)
rownames(Subtype2) <- rownames(sub)
pca.results <- prcomp(t(mygene_data2), center = TRUE, scale. = FALSE)

#定义足够多的颜色，用于展示分组
mycol <- c("#223D6C","#D20A13","#088247","#FFD121","#11AA4D","#58CDD9","#7A142C","#5D90BA","#431A3D","#91612D","#6E568C","#E0367A","#D8D155","#64495D","#7CC767")

ggord(pca.results, grp_in = Subtype2$Subtype, repel=TRUE,
      ellipse = FALSE, #不显示置信区间背景色
      size = 2, #样本的点大小
      alpha=0.5, #设置点为半透明，出现叠加的效果
      #如果用自定义的颜色，就运行下面这行
      cols = mycol[1:length(unique(Subtype2$Subtype))],
      arrow = NULL,txt = NULL) + #不画箭头和箭头上的文字
  theme(panel.grid =element_blank()) + #去除网格线
  
  #用yyplot添加置信区间圆圈
  geom_ord_ellipse(ellipse_pro = .95, #设置置信区间
                   size=1.5, #线的粗细
                   lty=1 ) #实线

#保存到pdf文件
ggsave("PCA_classic.pdf", width = 6, height = 6)
topptx(filename = "PCA.pptx",width = 6,height = 6)


####免疫部分#####
library(RColorBrewer)
library(circlize)
library(gplots)
library(viridis)
library(oompaBase)
library(data.table)
Sys.setenv(LANGUAGE = "en") #显示英文报错信息
options(stringsAsFactors = FALSE) #禁止chr转成factor

standarize.fun <- function(indata=NULL, halfwidth=NULL, centerFlag=T, scaleFlag=T) {  
  outdata=t(scale(t(indata), center=centerFlag, scale=scaleFlag))
  if (!is.null(halfwidth)) {
    outdata[outdata>halfwidth]=halfwidth
    outdata[outdata<(-halfwidth)]= -halfwidth
  }
  return(outdata)
}

hmdat <- read.csv("~/huitu/FigureYa230immunelandscape/easy_input.csv",row.names = 1,check.names = F,stringsAsFactors = F,header = T)
type <- read.csv("~/huitu/FigureYa230immunelandscape/easy_input_type.csv", row.names = 1)
head(type)

table(rownames(sub)%in%rownames(hmdat))

comsam <- rownames(sub)
hmdat <- hmdat[comsam,]
risk <- sub[comsam,,drop = F]
dim(hmdat)


# 拆分不同算法结果，获得类的名字
#immMethod <- sapply(strsplit(colnames(hmdat),"_",fixed = T),"[",2) #用easy_input.csv列名里的算法信息
immMethod <- type$Methods # 用easy_input_type.csv的算法那一列


library(ComplexHeatmap) 
# 最新版ComplexHeatmap好像有一些bug，使用里面的pheatmap函数会报错
# 因此我们从脚本直接加载pheatmap函数
source("~/huitu/FigureYa230immunelandscape/pheatmap_translate.R") # 位于当前文件夹，出自ComplexHeatmap_2.7.9.tar.gz

ht_opt$message = FALSE

# 创建注释
annCol <- data.frame(
  Subtype = risk$Cluster,
  row.names = rownames(risk),
  stringsAsFactors = F)
annRow <- data.frame(row.names = colnames(hmdat),
                     Methods = factor(immMethod,levels = unique(immMethod)),
                     stringsAsFactors = F)

annColors <- list(
  "Subtype" = c("C1"="#1F78B4FF", "C2"="#E31A1CFF"))

# 数据标准化
indata <- t(hmdat)
indata <- indata[,colSums(indata) > 0] # 确保没有富集全为0的细胞
plotdata <- standarize.fun(indata,halfwidth = 2)

# 样本按risk score排序
samorder <- c(rownames(sub)[sub$Cluster=="C1"],rownames(sub)[sub$Cluster=="C2"])

# 拆分各算法的结果
plotdata1 <- plotdata[rownames(annRow[which(annRow$Methods == "TIMER"),,drop = F]),]
plotdata2 <- plotdata[rownames(annRow[which(annRow$Methods == "CIBERSORT"),,drop = F]),]
plotdata3 <- plotdata[rownames(annRow[which(annRow$Methods == "CIBERSORT-ABS"),,drop = F]),]
plotdata4 <- plotdata[rownames(annRow[which(annRow$Methods == "QUANTISEQ"),,drop = F]),]
plotdata5 <- plotdata[rownames(annRow[which(annRow$Methods == "MCPCOUNTER"),,drop = F]),]
plotdata6 <- plotdata[rownames(annRow[which(annRow$Methods == "XCELL"),,drop = F]),]
plotdata7 <- plotdata[rownames(annRow[which(annRow$Methods == "EPIC"),,drop = F]),]

# 分别画7次热图（参数基本同pheatmap里的pheatmap）
hm1 <- pheatmap(mat = as.matrix(plotdata1[,samorder]),
                border_color = NA,
                #color = bluered(64), 
                cluster_rows = F,
                cluster_cols = F,
                show_rownames = T,
                show_colnames = F,
                annotation_col = annCol[samorder,,drop = F],
                annotation_colors = annColors,
                cellwidth = 0.8,
                cellheight = 10,
                gaps_col = table(annCol$Subtype)[1],
                name = "TIMER") # 为子热图的图例命名

hm2 <- pheatmap(mat = as.matrix(plotdata2[,samorder]),
                border_color = NA,
                color = greenred(64), 
                cluster_rows = F,
                cluster_cols = F,
                show_rownames = T,
                show_colnames = F,
                cellwidth = 0.8,
                cellheight = 10,
                gaps_col = table(annCol$Subtype)[1],
                name = "CIBERSORT")

hm3 <- pheatmap(mat = as.matrix(plotdata3[,samorder]),
                border_color = NA,
                color = blueyellow(64), 
                cluster_rows = F,
                cluster_cols = F,
                show_rownames = T,
                show_colnames = F,
                cellwidth = 0.8,
                cellheight = 10,
                gaps_col = table(annCol$Subtype)[1],
                name = "CIBERSORT-ABS")

hm4 <- pheatmap(mat = as.matrix(plotdata4[,samorder]),
                border_color = NA,
                color = bluered(64), 
                cluster_rows = F,
                cluster_cols = F,
                show_rownames = T,
                show_colnames = F,
                cellwidth = 0.8,
                cellheight = 10,
                gaps_col = table(annCol$Subtype)[1],
                name = "QUANTISEQ")

hm5 <- pheatmap(mat = as.matrix(plotdata5[,samorder]),
                border_color = NA,
                color = inferno(64), 
                cluster_rows = F,
                cluster_cols = F,
                show_rownames = T,
                show_colnames = F,
                cellwidth = 0.8,
                cellheight = 10,
                gaps_col = table(annCol$Subtype)[1],
                name = "MCPCOUNTER")

hm6 <- pheatmap(mat = as.matrix(plotdata6[,samorder]),
                border_color = NA,
                color = viridis(64), 
                cluster_rows = F,
                cluster_cols = F,
                show_rownames = T,
                show_colnames = F,
                cellwidth = 0.8,
                cellheight = 10,
                gaps_col = table(annCol$Subtype)[1],
                name = "XCELL")

hm7 <- pheatmap(mat = as.matrix(plotdata7[,samorder]),
                border_color = NA,
                color = magma(64), 
                cluster_rows = F,
                cluster_cols = F,
                show_rownames = T,
                show_colnames = F,
                cellwidth = 0.8,
                cellheight = 10,
                gaps_col = table(annCol$Subtype)[1],
                name = "EPIC")

pdf("immune heatmap by ComplexHeatmap met.pdf", width = 10,height = 20) # 保存前请注意RGUI里不能有任何显示的图像，否则不会pdf打不开
draw(hm1 %v% hm2 %v% hm3 %v% hm4 %v% hm5 %v% hm6 %v% hm7, # 垂直连接子热图
     heatmap_legend_side = "bottom", # 热图注释放底部
     annotation_legend_side = "bottom") # 顶部注释放底部
invisible(dev.off())

#
save(sub,file="RNA_sub.rds")


##单细胞部分 DAVID数据  不同分期上皮细胞#####


###药敏####


###突变谱#####


###模型可作可不做####


###单基因泛癌分析####


###肾癌治疗队列####


#####干性分数  MSI TMB estimate 等指标######
RNA_stemness <- fread("/home/data/vip39/data/pancancer/StemnessScores_RNAexp_20170127.2.tsv.gz",data.table = F)
RNA_stemness <- as.data.frame(t(RNA_stemness))
head(RNA_stemness)
colnames(RNA_stemness) <- RNA_stemness[1,]
RNA_stemness <- RNA_stemness[-1,]
head(RNA_stemness)
rownames(RNA_stemness) <- str_replace_all(rownames(RNA_stemness),"\\.","\\-")
table(rownames(sub)%in%rownames(RNA_stemness))

RNA_stemness$Sample <- rownames(RNA_stemness)

subdata <- merge(sub,RNA_stemness,by="Sample")
head(subdata)
subdata$Cluster <- factor(subdata$Cluster,levels = c("C1","C2"))

DNA_stemness <- fread("/home/data/vip39/data/pancancer/StemnessScores_DNAmeth_20170210.tsv.gz",data.table = F)
DNA_stemness <- as.data.frame(t(DNA_stemness))
head(DNA_stemness)
colnames(DNA_stemness) <- DNA_stemness[1,]
DNA_stemness <- DNA_stemness[-1,]
head(DNA_stemness)
rownames(DNA_stemness) <- str_replace_all(rownames(DNA_stemness),"\\.","\\-")
table(rownames(sub)%in%rownames(DNA_stemness))

DNA_stemness$Sample <- rownames(DNA_stemness)
subdata2 <- merge(sub,DNA_stemness,by="Sample")
head(subdata2)

library(ggpubr)
data(ToothGrowth)
class(ToothGrowth)
ggboxplot(ToothGrowth,x="supp",
          y="len",color = "supp",
          palette = "jco",add = "jitter")
class(subdata)

my_comparisons <- list(c("C1", "C2"), c("C2", "C3"), c("C1", "C3"))
subdata$RNAss <- as.numeric(subdata$RNAss)
p <- ggboxplot(subdata, x="Cluster",
               y = "RNAss", color = "Cluster",
               palette = "jco", add = "jitter")
# 添加p值
p + stat_compare_means()
ggviolin(subdata, x = "Cluster", y = "RNAss",
         fill = "Cluster", palette = c("#3CB371", "#48D1CC"),alpha=.8,color = "white",add = "boxplot",
         add.params = list(fill=c("#90EE90","#AFEEEE"))) + 
  stat_compare_means()
#+stat_compare_means(label.y = 0.5)


subdata$EREG.EXPss <- as.numeric(subdata$EREG.EXPss)
ggviolin(subdata, x = "Cluster", y = "EREG.EXPss",
         fill = "Cluster", palette = c("#3CB371", "#48D1CC"),alpha=.8,color = "white",add = "boxplot",
         add.params = list(fill=c("#90EE90","#AFEEEE"))) + 
  stat_compare_means(label = "p.signif")

# p <- ggboxplot(subdata, x="Cluster",
#                y = "EREG.EXPss", color = "Cluster",
#                palette = "jco", add = "jitter")
# # 添加p值
# p + stat_compare_means()
# ggviolin(subdata, x = "Cluster", y = "EREG.EXPss",
#          fill = "Cluster", palette = c("#48D1CC", "#E9967A"),alpha=.8,color = "white",add = "boxplot",
#          add.params = list(fill=c("#AFEEEE","#FFE4E1"))) + 
#   stat_compare_means()


subdata2$DNAss <- as.numeric(subdata2$DNAss)
subdata2$Cluster <- factor(subdata2$Cluster,levels = c("C1","C2","C3"))
ggviolin(subdata2, x = "Cluster", y = "DNAss",
         fill = "Cluster", palette = c("#3CB371", "#48D1CC"),alpha=.8,color = "white",add = "boxplot",
         add.params = list(fill=c("#90EE90","#AFEEEE"))) + 
  stat_compare_means( label = "p.signif")
# p <- ggboxplot(subdata, x="Cluster",
#                y = "EREG.EXPss", color = "Cluster",
#                palette = "jco", add = "jitter")
# # 添加p值
# p + stat_compare_means()
# ggviolin(subdata2, x = "Cluster", y = "DNAss",
#          fill = "Cluster", palette = c("#48D1CC", "#E9967A"),alpha=.8,color = "white",add = "boxplot",
#          add.params = list(fill=c("#AFEEEE","#FFE4E1"))) + 
#   stat_compare_means()
subdata2$DMPss<- as.numeric(subdata2$DMPss)
ggviolin(subdata2, x = "Cluster", y = "DMPss",
         fill = "Cluster", palette = c("#3CB371", "#48D1CC"),alpha=.8,color = "white",add = "boxplot",
         add.params = list(fill=c("#90EE90","#AFEEEE"))) + 
  stat_compare_means(label = "p.signif")
subdata2$ENHss<- as.numeric(subdata2$ENHss)
ggviolin(subdata2, x = "Cluster", y = "ENHss",
         fill = "Cluster", palette = c("#3CB371", "#48D1CC"),alpha=.8,color = "white",add = "boxplot",
         add.params = list(fill=c("#90EE90","#AFEEEE"))) + 
  stat_compare_means(label = "p.signif")


HRD_score <- fread("/home/data/vip39/data/pancancer/TCGA.HRD_withSampleID.txt.gz",data.table = F)
HRD_score <- as.data.frame(t(HRD_score))
head(HRD_score)
colnames(HRD_score) <- HRD_score[1,]
HRD_score <- HRD_score[-1,]
head(HRD_score)
#rownames(DNA_stemness) <- str_replace_all(rownames(DNA_stemness),"\\.","\\-")
table(rownames(sub)%in%rownames(HRD_score))

HRD_score$Sample <- rownames(HRD_score)
subdata4 <- merge(sub,HRD_score,by="Sample")
head(subdata4)

subdata4$HRD <- as.numeric(subdata4$HRD)
subdata4$Cluster <- factor(subdata4$Cluster,levels = c("C1","C2","C3"))
ggviolin(subdata4, x = "Cluster", y = "HRD",
         fill = "Cluster", palette = c("#3CB371", "#48D1CC"),alpha=.8,color = "white",add = "boxplot",
         add.params = list(fill=c("#90EE90","#AFEEEE"))) + 
  stat_compare_means(label = "p.signif")


####时序分析#####
## 加载需要用的包和检查数据
library(monocle)
library(DDRTree)
library(ggsci)
expr <- KIRC_mRNA_fpkm[,sub$Sample]


gene_annotation <- data.frame(geneID=rownames(expr),
                              gene_short_name=rownames(expr),
                              row.names = rownames(expr))

if ( ! identical(colnames(expr), sub$Sample)){
  data.frame(x=colnames(expr)[1:10],
             y=sub$Sample[1:10])
} else {
  cat("run successfully")
}
if (all(sub$Sample%in%colnames(expr))){
  expr <- expr[,match(sub$Sample,colnames(expr))]
} else{
  warning("unequal row number")
}

## 构建newCellDataSet
#expr <- 2^expr-1 
## 将log2 (FPKM+1) 转化为FPKM，这是为了使用作者推荐的方法DDTress
pd <- new("AnnotatedDataFrame", data=as.data.frame(sub))
fd <- new("AnnotatedDataFrame", data=as.data.frame(gene_annotation))
CDS <- newCellDataSet(as.matrix(expr), 
                      phenoData = pd,
                      featureData = fd,
                      expressionFamily = tobit())

#CDS <- estimateSizeFactors(CDS)
#CDS <- estimateDispersions(CDS, cores=4, relative_expr = TRUE)
## 保留亚型间最显著变异的前500个基因
CDS <- detectGenes(cds = CDS, min_expr = 0.1)
expressed_genes <- row.names(subset(fData(CDS),num_cells_expressed >= 0.1))

clustering_DEG_genes <- differentialGeneTest(CDS[expressed_genes,],
                                             fullModelFormulaStr = '~Cluster',
                                             cores=40)
ordering_genes <- row.names(clustering_DEG_genes)[order(clustering_DEG_genes$qval)][1:100]

CDS <- setOrderingFilter(CDS, ordering_genes = ordering_genes)
CDS <- reduceDimension(CDS, max_components = 4, method="DDRTress")
CDS <- orderCells(CDS)

plot_cell_trajectory(CDS, color_by = "State", cell_size = 2)+
  scale_colour_manual(values=pal_npg()(12))+
  theme(axis.title = element_text(size=14),
        axis.text = element_text(size=11),
        legend.title = element_text(size=13),
        legend.text = element_text(size=13))


plot_cell_trajectory(CDS, color_by = "Cluster", cell_size = 2,
                     show_backbone = T,show_branch_points = F)+
  scale_colour_manual(values=pal_npg()(2))+
  theme(axis.title = element_text(size=14),
        axis.text = element_text(size=11),
        legend.title = element_text(size=13),
        legend.text = element_text(size=13))

## C1的亚组
CDS1 <- CDS
CDS1$Cluster[CDS1$Cluster=='C1' & CDS1$State %in% 1]<- '1A'
CDS1$Cluster[CDS1$Cluster=='C1' & CDS1$State %in% 2] <- '1B'
CDS1$Cluster[CDS1$Cluster=='C1' & CDS1$State %in% 3] <- '1C'
#CDS1$Cluster[CDS1$Cluster=='C1' & CDS2$State %in% c(0,2,3,4,6,8:15)] <- '1D'
CDS1$Cluster[CDS1$Cluster %in% 'C2'] <- 'Other'

pp <- plot_cell_trajectory(CDS1, color_by = "Cluster", cell_size = 2,
                           show_backbone = T,show_branch_points = F)+
  scale_colour_manual(values=c(pal_nejm()(4),'grey60'))+
  theme(axis.title = element_text(size=14),
        axis.text = element_text(size=11),
        legend.title = element_text(size=13),
        legend.text = element_text(size=13))
pp

## C1亚组的生存曲线
tmp <- pp$data[,c(1,6)]
tmp <- merge(sub,tmp,by=1)
head(tmp)
library(survival)
library(survminer)
fit <- survfit(Surv(OS,EVENT) ~ Cluster.y,data = tmp)
mytheme <- theme_survminer(font.legend = c(14,"plain", "black"),
                           font.x = c(14,"plain", "black"),
                           font.y = c(14,"plain", "black"))
ggsurvplot(fit,
           palette= c(pal_nejm()(4),'grey60'),
           conf.int=FALSE,size=1.3,
           pval=T,pval.method = T,
           legend.labs=c("1A","1B","1C","1D","Other"), 
           legend.title="C1",
           xlab="Time (years)",
           ylab='Overall survival')


## C2的亚组
## 这里为了方便解读，我仍然将C2分为两个亚组
CDS2 <- CDS
CDS2$Cluster[CDS2$Cluster=='C2' & CDS2$State %in% c(10,11)]<- '2A'
CDS2$Cluster[CDS2$Cluster=='C2' & CDS2$State %in% 9] <- '2B'
CDS2$Cluster[CDS2$Cluster=='C2' & CDS2$State %in% 12] <- '2C'
CDS2$Cluster[CDS2$Cluster=='C2' & CDS2$State %in% c(0,1:8,13,14,15)] <- '2D'
CDS2$Cluster[CDS2$Cluster %in% 'C1'] <- 'Other'

pp <- plot_cell_trajectory(CDS2, color_by = "Cluster", cell_size = 2,
                           show_backbone = T,show_branch_points = F)+
  scale_colour_manual(values=c(pal_nejm()(5),'grey60'))+
  theme(axis.title = element_text(size=14),
        axis.text = element_text(size=11),
        legend.title = element_text(size=13),
        legend.text = element_text(size=13))
pp

## C2亚组的生存曲线
tmp2 <- pp$data[,c(1,6)]
tmp2 <- merge(sub,tmp2,by=1)

fit2 <- survfit(Surv(OS,EVENT) ~ Cluster.y,data = tmp2)
mytheme <- theme_survminer(font.legend = c(14,"plain", "black"),
                           font.x = c(14,"plain", "black"),
                           font.y = c(14,"plain", "black"))
ggsurvplot(fit2,
           palette= c(pal_nejm()(6),'grey60'),
           conf.int=FALSE,size=1.3,
           pval=T,pval.method = T,
           legend.labs=c("2A","2B","2C","2D","Other"), 
           legend.title="C2",
           xlab="Time (years)",
           ylab='Overall survival')


plot_cell_trajectory(CDS,color_by = "Pseudotime")
ggsave("Pseudotime.pdf",device = "pdf",width = 8,height = 9,units = c("cm"))


##使用seurat选择的高变基因
var.genes <- VariableFeatures(CDS)
mycds <- setOrderingFilter(CDS, var.genes)

disp_table <- dispersionTable(CDS)
disp.genes <- subset(disp_table, mean_expression >= 0.5&dispersion_empirical >= 1*dispersion_fit)
disp.genes <- as.character(disp.genes$gene_id)
diff_test <- differentialGeneTest(mycds[disp.genes,], cores = 4, 
                                  fullModelFormulaStr = "~sm.ns(Pseudotime)")
sig_gene_names <- row.names(subset(diff_test, qval < 1e-04))
p2 = plot_pseudotime_heatmap(mycds[sig_gene_names,], num_clusters=5,
                             show_rownames=T, return_heatmap=T)


p_TIME = plot_pseudotime_heatmap(CDS[ordering_genes[1:10],], num_clusters=3,
                                 show_rownames=T, return_heatmap=T)
ggsave("../时序分析结果/pseudotime_heatmap2.pdf", plot = p_TIME, width = 5, height = 10)

p_TIME = plot_pseudotime_heatmap(CDS[RNA_gene,], num_clusters=3,
                                 show_rownames=T, return_heatmap=T)
ggsave("../时序分析结果/pseudotime_heatmap3.pdf", plot = p_TIME, width = 5, height = 5)
####转录因子分析####
#Renal dysplasia  ARX,GATA3,GLI3,HOXD13,PAX2,SALL1,SIX1,SIX5,TBX1,TBX18,TP63,ZNF148,
#Renal hypoplasia GLI3,GTF2I,GTF2IRD1,HMGA2,HNF1B,MLXIPL,NFIA,PAX2,RREB1,SALL1,SALL4,SIX6,TBX1,TBX18,
#Renal hypoplasia/aplasia  ARID2,ARX,DEAF1,HNF1B,LHX1,MEOX1,PAX1,SALL4,SIX1,SIX5,SOX11,TP63,
#Renal agenesis FEZF1,HESX1,HNF1B,HNF4A,HOXD13,PAX2,SALL4,SIX1,SOX10,TFAP2A,TP63,ZIC3,
#Renal malrotation PAX2,SALL4,SIX1,
#Renal insufficiency FOS,GATA3,GCM2,GTF2I,GTF2IRD1,HNF1B,HOXA13,IKZF1,IRF5,KMT2A,LHX1,LMX1B,MAFB,MLXIPL,PAX2,PAX6,PPARG,SALL1,SIX1,SIX5,STAT4,TBX18,TCF4,WT1,ZNF423,ZNF592,
#Renal sarcoma TBX18,
#Crossed fused renal ectopia SALL4,WT1,
#Multiple renal cysts GTF2I,GTF2IRD1,RREB1,SALL1,TBX1,
#Renal cell carcinoma HNF1A,HNF1B,HNF4A,TFE3,TP53
#Renal duplication FOXC2,GTF2I,GTF2IRD1,
#Abnormality of the renal collecting system SIX1,
#Renal tubular dysfunction PDX1,PLAGL1,STAT3,ZFP57,
#Renal cyst GLI3,GLIS3,HNF1B,PRDM16,SKI,TFAP2A,ZNF148,
#Cystic renal dysplasia TBX18,
#Renal artery stenosis MLXIPL,STAT1,
#Papillary renal cell carcinoma FOXE1
#Unilateral renal agenesis GATA3,HNF1B,TBX1,
#Renal Fanconi syndrome HNF1B,HNF4A,
#Abnormal renal physiology HMGA2,
#Renal steatosis SIX1,
#Renal salt wasting NR0B1,


##EPAS1,ZEB2, 

library(RTN)
library(snow)
library(ComplexHeatmap)
library(mclust)
library(ClassDiscovery)
library(RColorBrewer)
library(gplots)
Sys.setenv(LANGUAGE = "en") #显示英文报错信息
options(stringsAsFactors = FALSE) #禁止chr转成factor

standarize.fun <- function(indata=NULL, halfwidth=NULL, centerFlag=T, scaleFlag=T) {  
  outdata=t(scale(t(indata), center=centerFlag, scale=scaleFlag))
  if (!is.null(halfwidth)) {
    outdata[outdata>halfwidth]=halfwidth
    outdata[outdata<(-halfwidth)]= -halfwidth
  }
  return(outdata)
}

pheno <- data.frame(CMOIC=sub$Cluster)
rownames(pheno) <- sub$Sample
tcgaBLCA <- KIRC_mRNA_fpkm[,rownames(pheno)]
tfs <- read.table("./easyinput_renal_regulon.txt",header = T)
tfs


# 取共有的基因名
regulatoryElements <- intersect(tfs$regulon, rownames(tcgaBLCA))

# 运行TNI构建程序
# we used the R package “RTN” to reconstruct transcriptional regulatory networks (regulons)
rtni_tcgaBLCA <- tni.constructor(expData = as.matrix(log2(tcgaBLCA + 1)), # 样图计算时候没有取对数, 
                                 regulatoryElements = regulatoryElements)

# 通过置换以及bootstrap计算reference regulatory network.
# mutual information analysis and Spearman rank-order correlation deduced the possible associations between a regulator and all potential target from the transcriptome expression profile, and permutation analysis was utilized to erase associations with an FDR > 0.00001. Bootstrapping strategy removed unstable associations through one thousand times of resampling with consensus bootstrap greater than 95%. 
# 这里量力而行设置多核，或者直接单核运算
options(cluster=snow::makeCluster(spec = 30, "SOCK")) # 打开4核并行计算（不确定是不是4核，不过我windows只用4，服务器我开12）
rtni_tcgaBLCA <- tni.permutation(rtni_tcgaBLCA, pValueCutoff = 1e-5, nPermutations = 1000)
rtni_tcgaBLCA <- tni.bootstrap(rtni_tcgaBLCA, nBootstraps = 1000)
stopCluster(getOption("cluster")) # 关闭并行计算

# 计算DPI-filtered regulatory network
# Data processing inequality filtering eliminated the weakest associations in triangles of two regulators and common targets
rtni_tcgaBLCA <- tni.dpi.filter(rtni_tcgaBLCA, eps = 0, sizeThreshold = TRUE, minRegulonSize = 15)

# 保存TNI对象以便后续分析
save(rtni_tcgaBLCA, file="rtni_tcgaBLCA.RData")

# load("rtni_tcgaBLCA.RData")
# 计算每个样本的regulon活性
# Individual regulon activity was estimated by two-sided GSEA
rtnigsea_tcgaBLCA <- tni.gsea2(rtni_tcgaBLCA, regulatoryElements = regulatoryElements)
MIBC_regact <- tni.get(rtnigsea_tcgaBLCA, what = "regulonActivity")

# 保存活性对象
save(MIBC_regact,file = "MIBC_regact.RData") 

# 加载活性对象
(load("MIBC_regact.RData"))

# 设置颜色
clust.col <- c("#DD492E","#40548A","#32A087","#EC7D21")
blue <- "#5bc0eb"
gold <- "#ECE700"

plotdata <- standarize.fun(t(MIBC_regact$differential),halfwidth = 1.5) # 标准化regulon的活性
annCol.tcga <- pheno[order(pheno$CMOIC),,drop = F] # 构建样本注释信息，并对亚型进行排序
annColors.tcga <- list()
annColors.tcga[["CMOIC"]] <- c("C1" = clust.col[1],
                               "C2" = clust.col[2]
                               )
hcg <- hclust(distanceMatrix(as.matrix(MIBC_regact$differential[rownames(annCol.tcga),]), "euclidean"), "ward.D")
hm <- pheatmap(plotdata[hcg$order,rownames(annCol.tcga)],
               border_color = NA, # 热图单元格无边框
               color = colorpanel(64,low=blue,mid = "black",high=gold),
               cluster_rows = F, # 行不聚类
               cluster_cols = F, # 列聚类
               show_rownames = T, # 显示行名
               show_colnames = F, # 不显示列名
               gaps_col = c(365), # 亚型分割
               cellwidth = 0.8, # 固定单元格宽度
               cellheight = 10, # 固定单元格高度
               name = "MIBC Regulon", # 图例名字
               annotation_col = annCol.tcga[,"CMOIC",drop = F], # 样本注释
               annotation_colors = annColors.tcga["CMOIC"]) # 样本注释的对应颜色


pdf("regulon heatmap.pdf", width = 8,height = 6)
draw(hm) # 输出热图
invisible(dev.off())


hmdat <- as.data.frame(t(KIRC_mRNA_fpkm[rownames(type),sub$Sample]))

type <- read.csv("/home/data/vip39/data/immunegene5type.csv",header = T)
head(type)
table(type$Gene%in%rownames(KIRC_mRNA_fpkm))
table(rownames(sub)%in%rownames(hmdat))
type <- type[type$Gene%in%rownames(KIRC_mRNA_fpkm),]
type <- type[!duplicated(type$Gene),]
rownames(type) <- type$Gene
type <- type[-1]
head(type)


comsam <- rownames(sub)
hmdat <- hmdat[comsam,]
risk <- sub[comsam,,drop = F]
dim(hmdat)
head(hmdat[,1:5])

# 拆分不同算法结果，获得类的名字
#immMethod <- sapply(strsplit(colnames(hmdat),"_",fixed = T),"[",2) #用easy_input.csv列名里的算法信息
immMethod <- type$Methods # 用easy_input_type.csv的算法那一列


library(ComplexHeatmap) 
# 最新版ComplexHeatmap好像有一些bug，使用里面的pheatmap函数会报错
# 因此我们从脚本直接加载pheatmap函数
source("~/huitu/FigureYa230immunelandscape/pheatmap_translate.R") # 位于当前文件夹，出自ComplexHeatmap_2.7.9.tar.gz

ht_opt$message = FALSE

# 创建注释
annCol <- data.frame(
  Subtype = risk$Cluster,
  row.names = rownames(risk),
  stringsAsFactors = F)
annRow <- data.frame(row.names = colnames(hmdat),
                     Methods = factor(immMethod,levels = unique(immMethod)),
                     stringsAsFactors = F)

annColors <- list(
  "Subtype" = c("C1"="#1F78B4FF", "C2"="#E31A1CFF"))

# 数据标准化
indata <- t(hmdat)
indata <- indata[,colSums(indata) > 0] # 确保没有富集全为0的细胞
plotdata <- standarize.fun(indata,halfwidth = 2)

# 样本按risk score排序
samorder <- c(rownames(sub)[sub$Cluster=="C1"],rownames(sub)[sub$Cluster=="C2"])

# 拆分各算法的结果
plotdata1 <- plotdata[rownames(annRow[which(annRow$Methods == "chemokine"),,drop = F]),]
plotdata2 <- plotdata[rownames(annRow[which(annRow$Methods == "chemokine_receptor"),,drop = F]),]
plotdata3 <- plotdata[rownames(annRow[which(annRow$Methods == "MHC"),,drop = F]),]
plotdata4 <- plotdata[rownames(annRow[which(annRow$Methods == "Immunoinhibitor"),,drop = F]),]
plotdata5 <- plotdata[rownames(annRow[which(annRow$Methods == "Immunostimulator"),,drop = F]),]


# 分别画7次热图（参数基本同pheatmap里的pheatmap）
hm1 <- pheatmap(mat = as.matrix(plotdata1[,samorder]),
                border_color = NA,
                #color = bluered(64), 
                cluster_rows = F,
                cluster_cols = F,
                show_rownames = T,
                show_colnames = F,
                annotation_col = annCol[samorder,,drop = F],
                annotation_colors = annColors,
                cellwidth = 0.8,
                cellheight = 10,
                gaps_col = table(annCol$Subtype)[1],
                name = "chemokine") # 为子热图的图例命名

hm2 <- pheatmap(mat = as.matrix(plotdata2[,samorder]),
                border_color = NA,
                color = greenred(64), 
                cluster_rows = F,
                cluster_cols = F,
                show_rownames = T,
                show_colnames = F,
                cellwidth = 0.8,
                cellheight = 10,
                gaps_col = table(annCol$Subtype)[1],
                name = "chemokine_receptor")

hm3 <- pheatmap(mat = as.matrix(plotdata3[,samorder]),
                border_color = NA,
                color = blueyellow(64), 
                cluster_rows = F,
                cluster_cols = F,
                show_rownames = T,
                show_colnames = F,
                cellwidth = 0.8,
                cellheight = 10,
                gaps_col =table(annCol$Subtype)[1],
                name = "MHC")

hm4 <- pheatmap(mat = as.matrix(plotdata4[,samorder]),
                border_color = NA,
                color = bluered(64), 
                cluster_rows = F,
                cluster_cols = F,
                show_rownames = T,
                show_colnames = F,
                cellwidth = 0.8,
                cellheight = 10,
                gaps_col = table(annCol$Subtype)[1],
                name = "Immunoinhibitor")

hm5 <- pheatmap(mat = as.matrix(plotdata5[,samorder]),
                border_color = NA,
                color = inferno(64), 
                cluster_rows = F,
                cluster_cols = F,
                show_rownames = T,
                show_colnames = F,
                cellwidth = 0.8,
                cellheight = 10,
                gaps_col = table(annCol$Subtype)[1],
                name = "Immunostimulator")


pdf("immune heatmap by ComplexHeatmap gene RNAmodify.pdf", width = 10,height = 30) # 保存前请注意RGUI里不能有任何显示的图像，否则不会pdf打不开
draw(hm1 %v% hm2 %v% hm3 %v% hm4 %v% hm5, # 垂直连接子热图
     heatmap_legend_side = "bottom", # 热图注释放底部
     annotation_legend_side = "bottom") # 顶部注释放底部
invisible(dev.off())


####绘制通路柱状图
(load("~/huitu/FigureYa146TMEbox/signature.RData"))
head(signature)

gsva_es_imm <- gsva(as.matrix(gsym.expr), signature)

head(gsva_es_imm)

# 分组
gsva_es_imm <- gsva_es_imm[,sub$Sample]
gsva_es_imm <- as.data.frame(t(gsva_es_imm))
gsva_es_imm_left <- data.frame(ID=sub$Sample,
                               TMEcluster=sub$Cluster)
pdata <- cbind(gsva_es_imm_left,gsva_es_imm)

head(pdata)
pdata[,3:ncol(pdata)] <- scale(pdata[,3:ncol(pdata)],scale = T,center = T)
#数据宽转长
pdata_melt <- melt(pdata,
                   id.vars = c("ID","TMEcluster"),
                   variable.name ="Signature",
                   value.name = "Signature_score")
head(pdata_melt)


# 使用ggplo2画图
c <- ggplot(pdata_melt,
            aes(x=Signature, y=Signature_score, 
                fill = TMEcluster, #按类填充颜色
                color = TMEcluster)) + #按类给边框着色
  geom_boxplot(notch = F, alpha = 0.95, 
               outlier.shape = 16,
               outlier.colour = "black", #outlier点用黑色
               outlier.size = 0.65) +
  #自定义配色
  scale_fill_manual(values= c("#E31A1C","#E7B800","#2E9FDF")) +
  #ggtitle("Gene signature score", "stratified by TME-cluster") + 
  theme_classic() +
  theme(axis.text.x = element_text(angle = 60, hjust = 1,size = 10), 
        axis.text.y = element_text(angle = 90, size = 12),
        axis.title.y = element_text(angle = 90, size = 15)) +
  theme(legend.position = "top")

# 标注p value
c + stat_compare_means(aes(label = paste0("p = ", ..p.format..)))

# 标注*
# `****` = 1e-04, `***` = 0.001, `**` = 0.01, `*` = 0.05, ns = 1
p <- c + stat_compare_means(label = "p.signif")
p

ggsave(p, filename = "TME-relevant-sigature-boxplot.pdf", width = 13, height = 6)


###绘制典型免疫基因柱状图
c("CCL2","CD274","CD276","CTLA4","CXCR4","IL6","LAG3","PDCD1","TGFB1")
table(c("CCL2","CD274","CD276","CTLA4","CXCR4","IL6","LAG3","PDCD1","TGFB1")%in%rownames(KIRC_mRNA_fpkm))
gsva_es_imm <- KIRC_mRNA_fpkm[c("CCL2","CD274","CD276","CTLA4","CXCR4","IL6","LAG3","PDCD1","TGFB1"),sub$Sample]
gsva_es_imm <- as.data.frame(t(gsva_es_imm))
gsva_es_imm_left <- data.frame(ID=sub$Sample,
                               TMEcluster=sub$Cluster)
pdata <- cbind(gsva_es_imm_left,gsva_es_imm)

head(pdata)
pdata[,3:ncol(pdata)] <- scale(pdata[,3:ncol(pdata)],scale = T,center = T)
#数据宽转长
pdata_melt <- melt(pdata,
                   id.vars = c("ID","TMEcluster"),
                   variable.name ="Signature",
                   value.name = "Signature_score")
head(pdata_melt)


# 使用ggplo2画图
c <- ggplot(pdata_melt,
            aes(x=Signature, y=Signature_score, 
                fill = TMEcluster, #按类填充颜色
                color = TMEcluster)) + #按类给边框着色
  geom_boxplot(notch = F, alpha = 0.95, 
               outlier.shape = 16,
               outlier.colour = "black", #outlier点用黑色
               outlier.size = 0.65) +
  #自定义配色
  scale_fill_manual(values= c("#E31A1C","#E7B800","#2E9FDF")) +
  #ggtitle("Gene signature score", "stratified by TME-cluster") + 
  theme_classic() +
  theme(axis.text.x = element_text(angle = 60, hjust = 1,size = 10), 
        axis.text.y = element_text(angle = 90, size = 12),
        axis.title.y = element_text(angle = 90, size = 15)) +
  theme(legend.position = "top")

# 标注p value
c + stat_compare_means(aes(label = paste0("p = ", ..p.format..)))

# 标注*
# `****` = 1e-04, `***` = 0.001, `**` = 0.01, `*` = 0.05, ns = 1
p <- c + stat_compare_means(label = "p.signif")
p

ggsave(p, filename = "TME-relevant-gene-boxplot.pdf", width = 13, height = 6)


###estimate


setwd("/home/data/vip39/TCGA/jiaowang_KIRC/met_model/met20211216/estimate")
dat=log2(KIRC_mRNA_fpkm[,sub$Sample]+1)
dat[1:4,1:4]
library(estimate)
estimate <- function(dat,pro){ 
  input.f=paste0(pro,'_estimate_input.txt')
  output.f=paste0(pro,'_estimate_gene.gct')
  output.ds=paste0(pro,'_estimate_score.gct')
  write.table(dat,file = input.f,sep = '\t',quote = F)
  library(estimate) 
  filterCommonGenes(input.f=input.f, 
                    output.f=output.f ,
                    id="GeneSymbol") 
  estimateScore(input.ds = output.f,
                output.ds=output.ds, 
                platform="illumina")  
  scores=read.table(output.ds,skip = 2,header = T)
  rownames(scores)=scores[,1]
  scores=t(scores[,3:ncol(scores)])
  return(scores)
}
pro='Met'
scores=estimate(dat,pro)

scores <- as.data.frame(scores)
rownames(scores) <- str_replace_all(rownames(scores),"\\.","\\-")
table(gsva_es_imm_left$ID==rownames(scores))


pdata <- cbind(gsva_es_imm_left,scores)

head(pdata)

ggviolin(pdata, x = "TMEcluster", y = "ESTIMATEScore",
         fill = "TMEcluster", palette = c("#3CB371", "#48D1CC"),alpha=.8,color = "white",add = "boxplot",
         add.params = list(fill=c("#90EE90","#AFEEEE"))) + 
  stat_compare_means(label = "p.signif")
ggsave(filename = "ESTIMATEScore.pdf",height = 5,width = 6)

ggviolin(pdata, x = "TMEcluster", y = "ImmuneScore",
         fill = "TMEcluster", palette = c("#3CB371", "#48D1CC"),alpha=.8,color = "white",add = "boxplot",
         add.params = list(fill=c("#90EE90","#AFEEEE"))) + 
  stat_compare_means(label = "p.signif")
ggsave(filename = "ImmuneScore.pdf",height = 5,width = 6)

ggviolin(pdata, x = "TMEcluster", y = "StromalScore",
         fill = "TMEcluster", palette = c("#3CB371", "#48D1CC"),alpha=.8,color = "white",add = "boxplot",
         add.params = list(fill=c("#90EE90","#AFEEEE"))) + 
  stat_compare_means( label = "p.signif")
ggsave(filename = "StromalScore.pdf",height = 5,width = 6)

# ggviolin(pdata, x = "TMEcluster", y = "ESTIMATEScore",
#          fill = "TMEcluster", palette = c("#48D1CC", "#E9967A"),alpha=.8,color = "white",add = "boxplot",
#          add.params = list(fill=c("#AFEEEE","#FFE4E1"))) + 
#   stat_compare_means()


pdata[,3:ncol(pdata)] <- scale(pdata[,3:ncol(pdata)],scale = T,center = T)
#数据宽转长
pdata_melt <- melt(pdata,
                   id.vars = c("ID","TMEcluster"),
                   variable.name ="Signature",
                   value.name = "Signature_score")
head(pdata_melt)


# 使用ggplo2画图
c <- ggplot(pdata_melt,
            aes(x=Signature, y=Signature_score, 
                fill = TMEcluster, #按类填充颜色
                color = TMEcluster)) + #按类给边框着色
  geom_boxplot(notch = F, alpha = 0.95, 
               outlier.shape = 16,
               outlier.colour = "black", #outlier点用黑色
               outlier.size = 0.65) +
  #自定义配色
  scale_fill_manual(values= c("#E31A1C","#E7B800","#2E9FDF")) +
  #ggtitle("Gene signature score", "stratified by TME-cluster") + 
  theme_classic() +
  theme(axis.text.x = element_text(angle = 60, hjust = 1,size = 10), 
        axis.text.y = element_text(angle = 90, size = 12),
        axis.title.y = element_text(angle = 90, size = 15)) +
  theme(legend.position = "top")

# 标注p value
c + stat_compare_means(aes(label = paste0("p = ", ..p.format..)))

# 标注*
# `****` = 1e-04, `***` = 0.001, `**` = 0.01, `*` = 0.05, ns = 1
p <- c + stat_compare_means(label = "p.signif")
p

ggsave(p, filename = "TME-relevant-estimate-boxplot.pdf", width = 13, height = 6)


###tide####
#行是基因 列是样本 fpkm不需要log2处理
setwd("~/TCGA/jiaowang_KIRC/met_model/met20211216/TIDE/")
dat_TIDE <- KIRC_mRNA_fpkm[,sub$Sample]
TIDE <- dat_TIDE
# 这里为了得到比较好的结果，采用two direction median centered
TIDE <- sweep(TIDE,2, apply(TIDE,2,median,na.rm=T))
TIDE <- sweep(TIDE,1, apply(TIDE,1,median,na.rm=T))
write.table(TIDE,"TIDE_input.self_subtract",sep = "\t",row.names = T,col.names = NA,quote = F)


TIDE.res <- read.csv("~/TCGA/jiaowang_KIRC/met_model/met20211216/TIDE/met_TIDE_result.csv",header = T,row.names = 1,check.names = F,stringsAsFactors = F)


###绘制不同分组的TIDE评分图
table(sub$Sample%in%rownames(TIDE.res))
TIDE.res <- TIDE.res[sub$Sample,]

gsva_es_imm_left <- data.frame(ID=sub$Sample,
                               TMEcluster=sub$Cluster)
pdata <- cbind(gsva_es_imm_left,TIDE.res)

head(pdata)
save(pdata,file = "pdata_TIDE.rds")
# 默认方法为 method = "kruskal.test"
library(ggpubr)
# ggviolin(pdata, x = "TMEcluster", y = "TIDE",
#          fill = "TMEcluster", palette = c("#3CB371", "#48D1CC", "#E9967A"),alpha=.8,color = "white",add = "boxplot",
#          add.params = list(fill=c("#AFEEEE","#FFE4E1"))) + 
#   stat_compare_means()

ggviolin(pdata, x = "TMEcluster", y = "TIDE",
         fill = "TMEcluster", palette = c("#3CB371", "#48D1CC"),alpha=.8,color = "white",add = "boxplot",
         add.params = list(fill=c("#90EE90","#AFEEEE"))) + 
  stat_compare_means(label = "p.signif")
ggsave(filename = "TIDE.pdf",height = 5,width = 6)
# ggviolin(pdata, x = "TMEcluster", y = "TIDE",
#          palette = c("#3CB371", "#48D1CC"),alpha=.8,color = "white",
#          add = "boxplot",add.params = list(fill=c("#AFEEEE","#FFE4E1"))) + 
#   stat_compare_means()
ggviolin(pdata, x = "TMEcluster", y = "Dysfunction",
         fill = "TMEcluster", palette = c("#3CB371", "#48D1CC"),alpha=.8,color = "white",add = "boxplot",
         add.params = list(fill=c("#90EE90","#AFEEEE"))) + 
  stat_compare_means( label = "p.signif")
ggsave(filename = "Dysfunction.pdf",height = 5,width = 6)

# ggviolin(pdata, x = "TMEcluster", y = "Dysfunction",
#          fill = "TMEcluster", palette = c("#48D1CC", "#E9967A"),alpha=.8,color = "white",add = "boxplot",
#          add.params = list(fill=c("#AFEEEE","#FFE4E1"))) + 
#   stat_compare_means()

ggviolin(pdata, x = "TMEcluster", y = "MSI Expr Sig",
         fill = "TMEcluster", palette = c("#3CB371", "#48D1CC"),alpha=.8,color = "white",add = "boxplot",
         add.params = list(fill=c("#90EE90","#AFEEEE"))) + 
  stat_compare_means( label = "p.signif")
ggsave(filename = "MSI Expr Sig.pdf",height = 5,width = 6)


ggviolin(pdata, x = "TMEcluster", y = "Dysfunction",
         fill = "TMEcluster", palette = c("#3CB371", "#48D1CC"),alpha=.8,color = "white",add = "boxplot",
         add.params = list(fill=c("#90EE90","#AFEEEE"))) + 
  stat_compare_means( label = "p.signif")
ggsave(filename = "Dysfunction.pdf",height = 5,width = 6)

ggviolin(pdata, x = "TMEcluster", y = "Exclusion",
         fill = "TMEcluster", palette = c("#3CB371", "#48D1CC"),alpha=.8,color = "white",add = "boxplot",
         add.params = list(fill=c("#90EE90","#AFEEEE"))) + 
  stat_compare_means(label = "p.signif")
ggsave(filename = "Exclusion.pdf",height = 5,width = 6)

ggviolin(pdata, x = "TMEcluster", y = "CAF",
         fill = "TMEcluster", palette = c("#3CB371", "#48D1CC"),alpha=.8,color = "white",add = "boxplot",
         add.params = list(fill=c("#90EE90","#AFEEEE"))) + 
  stat_compare_means( label = "p.signif")
ggsave(filename = "CAF.pdf",height = 5,width = 6)


# ggviolin(pdata, x = "TMEcluster", y = "MSI Expr Sig",
#          fill = "TMEcluster", palette = c("#48D1CC", "#E9967A"),alpha=.8,color = "white",add = "boxplot",
#          add.params = list(fill=c("#AFEEEE","#FFE4E1"))) + 
#   stat_compare_means()

# ggviolin(pdata, x = "TMEcluster", y = "Dysfunction",
#          color = "TMEcluster", palette = "neje",add = c("boxplot","jitter")) + 
#   stat_compare_means()
# ggviolin(pdata, x = "TMEcluster", y = "Exclusion",
#          color = "TMEcluster", palette = "neje",add = c("boxplot","jitter")) + 
#   stat_compare_means()
# ggviolin(pdata, x = "TMEcluster", y = "CAF",
#          color = "TMEcluster", palette = "neje",add = c("boxplot","jitter")) + 
#   stat_compare_means()
# ggviolin(pdata, x = "TMEcluster", y = "MSI Expr Sig",
#          color = "TMEcluster", palette = "neje",add = c("boxplot","jitter")) + 
#   stat_compare_means()
# meta = data.frame(Sample = paste0("sample",1:100),
#                   Response = sample(c("SD/PD","CR/PR"),100,replace = T),
#                   risk = sample(c("High","Low"),100,replace = T))
# head(meta)
# str(meta)
# library(dplyr)
# dat = count(meta,risk,Response)
# dat = dat %>% group_by(risk) %>%
#   summarise(Response = Response,n = n/sum(n))
# dat$Response = factor(dat$Response,levels = c("SD/PD","CR/PR"))
# dat

library(dplyr)
meta = data.frame(Sample=pdata$ID,
                  Response=pdata$Responder,
                  risk=pdata$TMEcluster)
save(meta,file = "metaTIDE.rds")
str(meta)
#meta$Response <- factor(meta$Response,levels = c("False","True"))
head(meta)
class(meta)
meta <- as.matrix(meta)
dat = count(meta,risk,Response)
dat = dat %>% group_by(risk) %>% 
  summarise(Response = Response,n = n/sum(n))
dat$Response = factor(dat$Response,levels = c("False","True"))
dat
library(ggplot2)
ggplot(data = dat)+
  geom_bar(aes(x = risk,y = n,
               fill = Response),
           stat = "identity")+
  scale_fill_manual(values =  c("#f87669","#2fa1dd"))+
  geom_text(aes(x = risk,y = n,
                label = scales::percent(n)),
            color = "white",
            size = 6,
            position = position_fill(vjust = 0.5))+
  theme_minimal()+
  theme(legend.position = "top")


###治疗反应###


###TIP####
stepscore <- fread("~/database/TIP/KIRC/ssGSEA.normalized.score.txt",header = T,data.table = F)

head(stepscore[,1:4])
stepscore <- stepscore%>%
  column_to_rownames("Steps")
colnames(stepscore) <- str_sub(colnames(stepscore),1,15)
rownames(stepscore)[1:3] <- c("Step1.Release of cancer cell antigens",
                              "Step2.Cancer antigen presentation",
                              "Step3.Priming and activation")
rownames(stepscore)[c(21,22,23)] <- c("Step5.Infiltration of cancer cells into tumors",
                                      "Step6.Recognitioin of cancer cells by T cells",
                                      "Step7.Killing of cancer cells")
#stepscore <- as.data.frame(t(stepscore))


gsva_es_imm <- stepscore[,sub$Sample]
gsva_es_imm <- as.data.frame(t(gsva_es_imm))
gsva_es_imm_left <- data.frame(ID=sub$Sample,
                               TMEcluster=sub$Cluster)
pdata <- cbind(gsva_es_imm_left,gsva_es_imm)

head(pdata)
pdata[,3:ncol(pdata)] <- scale(pdata[,3:ncol(pdata)],scale = T,center = T)
#数据宽转长
pdata_melt <- melt(pdata,
                   id.vars = c("ID","TMEcluster"),
                   variable.name ="Signature",
                   value.name = "Signature_score")
head(pdata_melt)


# 使用ggplo2画图
c <- ggplot(pdata_melt,
            aes(x=Signature, y=Signature_score, 
                fill = TMEcluster, #按类填充颜色
                color = TMEcluster)) + #按类给边框着色
  geom_boxplot(notch = F, alpha = 0.95, 
               outlier.shape = 16,
               outlier.colour = "black", #outlier点用黑色
               outlier.size = 0.65) +
  #自定义配色
  scale_fill_manual(values= c("#E31A1C","#E7B800","#2E9FDF")) +
  #ggtitle("Gene signature score", "stratified by TME-cluster") + 
  theme_classic() +
  theme(axis.text.x = element_text(angle = 60, hjust = 1,size = 10), 
        axis.text.y = element_text(angle = 90, size = 12),
        axis.title.y = element_text(angle = 90, size = 15)) +
  theme(legend.position = "top")

# 标注p value
c + stat_compare_means(aes(label = paste0("p = ", ..p.format..)))

# 标注*
# `****` = 1e-04, `***` = 0.001, `**` = 0.01, `*` = 0.05, ns = 1
p <- c + stat_compare_means(label = "p.signif")
p

ggsave(p, filename = "TME-relevant-TIP-boxplot.pdf", width = 20, height = 6)


####immunecell###
immunecell <- fread("~/database/TIP/KIRC/CIBER_KIRC_lm14_allsample_Result.txt",header = T,data.table = F)
head(immunecell)
immunecell$Mixture <- str_sub(immunecell$Mixture,1,15)
immunecell <- immunecell[!duplicated(immunecell$Mixture),]
head(immunecell)

immunecell <- immunecell[-c(16,17,18)]
rownames(immunecell) <- immunecell$Mixture
immunecell <- immunecell[-1]
head(immunecell)
immunecell <- as.data.frame(t(immunecell))


gsva_es_imm <- immunecell[,sub$Sample]
gsva_es_imm <- as.data.frame(t(gsva_es_imm))
gsva_es_imm_left <- data.frame(ID=sub$Sample,
                               TMEcluster=sub$Cluster)
pdata <- cbind(gsva_es_imm_left,gsva_es_imm)

head(pdata)
#pdata[,3:ncol(pdata)] <- scale(pdata[,3:ncol(pdata)],scale = T,center = T)
#数据宽转长
pdata_melt <- melt(pdata,
                   id.vars = c("ID","TMEcluster"),
                   variable.name ="Signature",
                   value.name = "Signature_score")
head(pdata_melt)


# 使用ggplo2画图
c <- ggplot(pdata_melt,
            aes(x=Signature, y=Signature_score, 
                fill = TMEcluster, #按类填充颜色
                color = TMEcluster)) + #按类给边框着色
  geom_boxplot(notch = F, alpha = 0.95, 
               outlier.shape = 16,
               outlier.colour = "black", #outlier点用黑色
               outlier.size = 0.65) +
  #自定义配色
  scale_fill_manual(values= c("#E31A1C","#E7B800","#2E9FDF")) +
  #ggtitle("Gene signature score", "stratified by TME-cluster") + 
  theme_classic() +
  theme(axis.text.x = element_text(angle = 60, hjust = 1,size = 10), 
        axis.text.y = element_text(angle = 90, size = 12),
        axis.title.y = element_text(angle = 90, size = 15)) +
  theme(legend.position = "top")

# 标注p value
c + stat_compare_means(aes(label = paste0("p = ", ..p.format..)))

# 标注*
# `****` = 1e-04, `***` = 0.001, `**` = 0.01, `*` = 0.05, ns = 1
p <- c + stat_compare_means(label = "p.signif")
p

ggsave(p, filename = "TME-relevant-TIPimmunecell-boxplot.pdf", width = 13, height = 6)


####5个基因的相关性####
cordata <- as.data.frame(t(KIRC_mRNA_fpkm[unique(RNA_gene),sub$Sample]))
save(cordata,file = "./cor_RNAmodify_data.rds")

library(ggcorrplot)
library(corrplot)
#data("mtcars")
#计算pearson系数
dp <- cor(cordata,method = "pearson")
df=dp
#计算spearman系数
dsp <- cor(cordata,method = "spearman")

#清空df下三角的数据#
df[lower.tri(df,diag = F)] <- NA
#合并两种数据进入同一个矩阵
#把spearman下三角赋值到pearson矩阵的下三角
df[lower.tri(df)] <- dsp[lower.tri(dsp)]
#默认绘图
corrplot(df,addCoef.col = "black")

#计算p值
res1 <- cor.mtest(mtcars,conf.level=.95)

#美化，就用这个版本的
corrplot.mixed(df,lower = "pie",upper = "square",
               addgrid.col = "black",
               p.mat=res1$p,insig="label_sig",
               sig.level=c(.001,.01,.05),pch.cex=1.5,pch.col="black",
               tl.col="black",
               upper.col = colorRampPalette(c("#1E3163","#00C1D4","#FFED99","#FF7600"))(15),
               lower.col = colorRampPalette(c("#5D8233","#39A9CB","#FB9300","#E02401"))(15))


###5个基因和ssgsea相关性####
### 用ssGSEA来量化浸润水平
### 1.加载marker
load(file = "/home/data/vip39/data/cellMarker_ssGSEA.Rdata")
### 2.加载表达量
#load(file = "tcga_panmRNA_expr.Rdata")
expr <- KIRC_mRNA_fpkm[,sub$Sample]
test <- expr[1:10,1:10]
expr <- as.matrix(expr)
library(GSVA)
### 挺耗时间的，调用了12个线程，17:12开始, 17:37结束
gsva_data <- gsva(expr,cellMarker, method = "ssgsea")


tcga_gsva <- as.data.frame(t(gsva_data))

tcga_expr <- KIRC_mRNA_fpkm[,sub$Sample]


gene <- RNA_gene
immuscore <- function(gene){
  y <- as.numeric(tcga_expr[gene,])
  colnames <- colnames(tcga_gsva)
  do.call(rbind,lapply(colnames, function(x){
    dd  <- cor.test(as.numeric(tcga_gsva[,x]), y , method="spearman")
    data.frame(gene=gene,immune_cells=x,cor=dd$estimate,p.value=dd$p.value )
  }))
}

#以FOXP3为例，测试一下函数
immuscore("REN")
genelist <- RNA_gene
data <- do.call(rbind,lapply(genelist,immuscore))
head(data)
data$pstar <- ifelse(data$p.value < 0.05,
                     ifelse(data$p.value < 0.01,"**","*"),
                     "")
data$pstar[1:20]
ggplot(data, aes(immune_cells, gene)) + 
  geom_tile(aes(fill = cor), colour = "black",size=1)+
  scale_fill_gradient2(low = "#2b8cbe",mid = "white",high = "#e41a1c")+
  geom_text(aes(label=pstar),col ="black",size = 5)+
  theme_minimal()+# 不要背景
  theme(axis.title.x=element_blank(),#不要title
        axis.ticks.x=element_blank(),#不要x轴
        axis.title.y=element_blank(),#不要y轴
        axis.text.x = element_text(angle = 45, hjust = 1),# 调整x轴文字
        axis.text.y = element_text(size = 8))+#调整y轴文字
  #调整legen
  labs(fill =paste0(" * p < 0.05","\n\n","** p < 0.01","\n\n","Correlation"))


###5个基因和M6A相关性####
RNA_modify <- c("TRMT61A","TRMT61B","TRMT10C","TRMT6","YTHDF3","YTHDC1","YTHDF1","YTHDF2","ALKBH1","ALKBH3",
                "NSUN7","NSUN3","TRDMT1","NSUN5","NOP2","DNMT1","NSUN6","NSUN4","DNMT3A","NSUN2","DNMT3B","TET2","ALYREF",
                "KIAA1429","ZC3H13","METTL14","CBLL1","RBM15","WTAP","METTL3","RBM15B","ALKBH5","FTO","YTHDF3","FMR1","YTHDC1","YTHDC2","HNRNPA2B1","ELAVL1","HNRNPC","YTHDF1","YTHDF2","IGF2BP1","LRPPRC")
table(RNA_modify%in%rownames(KIRC_mRNA_fpkm))
tcga_gsva <- as.data.frame(t(KIRC_mRNA_fpkm[RNA_modify,sub$Sample]))

tcga_expr <- KIRC_mRNA_fpkm[,sub$Sample]


gene <- gene_met
immuscore <- function(gene){
  y <- as.numeric(tcga_expr[gene,])
  colnames <- colnames(tcga_gsva)
  do.call(rbind,lapply(colnames, function(x){
    dd  <- cor.test(as.numeric(tcga_gsva[,x]), y , method="spearman")
    data.frame(gene=gene,immune_cells=x,cor=dd$estimate,p.value=dd$p.value )
  }))
}

#以FOXP3为例，测试一下函数
immuscore("REN")
genelist <- gene_met
data <- do.call(rbind,lapply(genelist,immuscore))
head(data)
data$pstar <- ifelse(data$p.value < 0.05,
                     ifelse(data$p.value < 0.01,"**","*"),
                     "")
data$pstar[1:20]
ggplot(data, aes(immune_cells, gene)) + 
  geom_tile(aes(fill = cor), colour = "black",size=1)+
  scale_fill_gradient2(low = "#1F78B4FF",mid = "white",high = "#6A3D9AFF")+
  geom_text(aes(label=pstar),col ="black",size = 5)+
  theme_minimal()+# 不要背景
  theme(axis.title.x=element_blank(),#不要title
        axis.ticks.x=element_blank(),#不要x轴
        axis.title.y=element_blank(),#不要y轴
        axis.text.x = element_text(angle = 45, hjust = 1),# 调整x轴文字
        axis.text.y = element_text(size = 8))+#调整y轴文字
  #调整legen
  labs(fill =paste0(" * p < 0.05","\n\n","** p < 0.01","\n\n","Correlation"))

###不同分期预后分析###
T1_sub <- sub%>%
  filter(sub$pstage=="T1")
meta$pstage <- sub$pstage
T1_sub <- meta%>%
  filter(meta$pstage=="T1")

sfit3 <- survfit(Surv(OS,EVENT)~Cluster,data = T1_sub)
sfit3 <- survfit(Surv(event,event)~cluster,data = T1_sub)
ggsurvplot(sfit3, conf.int=F, pval=TRUE)
mytheme <- theme_survminer(font.legend = c(14,"plain", "black"),
                           font.x = c(14,"plain", "black"),
                           font.y = c(14,"plain", "black"))
ggsurvplot(sfit3,
           palette= c(pal_nejm()(2),'grey60'),
           conf.int=FALSE,size=1.3,
           pval=T,pval.method = T,
           legend.labs=c("C1","C2"), 
           legend.title="cluster",
           xlab="Time (days)",
           ylab='Overall survival',
           risk.table=TRUE,
           #break.time.by = 2,
           #risk.table.title="Number at risk",
           risk.table.height=.3,
           risk.table.y.text = FALSE,
           ggtheme = mytheme)


T2_sub <- sub%>%
  filter(sub$pstage=="T2")

sfit4 <- survfit(Surv(OS,EVENT)~Cluster,data = T2_sub)
ggsurvplot(sfit4, conf.int=F, pval=TRUE)
mytheme <- theme_survminer(font.legend = c(14,"plain", "black"),
                           font.x = c(14,"plain", "black"),
                           font.y = c(14,"plain", "black"))
ggsurvplot(sfit4,
           palette= c(pal_nejm()(2),'grey60'),
           conf.int=FALSE,size=1.3,
           pval=T,pval.method = T,
           legend.labs=c("C1","C2"), 
           legend.title="cluster",
           xlab="Time (days)",
           ylab='Overall survival',
           risk.table=TRUE,
           #break.time.by = 2,
           #risk.table.title="Number at risk",
           risk.table.height=.3,
           risk.table.y.text = FALSE,
           ggtheme = mytheme)


T3_sub <- sub%>%
  filter(sub$pstage=="T3")

sfit5 <- survfit(Surv(OS,EVENT)~Cluster,data = T3_sub)
ggsurvplot(sfit5, conf.int=F, pval=TRUE)
mytheme <- theme_survminer(font.legend = c(14,"plain", "black"),
                           font.x = c(14,"plain", "black"),
                           font.y = c(14,"plain", "black"))
ggsurvplot(sfit5,
           palette= c(pal_nejm()(2),'grey60'),
           conf.int=FALSE,size=1.3,
           pval=T,pval.method = T,
           legend.labs=c("C1","C2"), 
           legend.title="cluster",
           xlab="Time (days)",
           ylab='Overall survival',
           risk.table=TRUE,
           #break.time.by = 2,
           #risk.table.title="Number at risk",
           risk.table.height=.3,
           risk.table.y.text = FALSE,
           ggtheme = mytheme)

T4_sub <- sub%>%
  filter(sub$pstage=="T4")

sfit6 <- survfit(Surv(OS,EVENT)~Cluster,data = T4_sub)
ggsurvplot(sfit6, conf.int=F, pval=TRUE)
mytheme <- theme_survminer(font.legend = c(14,"plain", "black"),
                           font.x = c(14,"plain", "black"),
                           font.y = c(14,"plain", "black"))
ggsurvplot(sfit6,
           palette= c(pal_nejm()(2),'grey60'),
           conf.int=FALSE,size=1.3,
           pval=T,pval.method = T,
           legend.labs=c("C1","C2"), 
           legend.title="cluster",
           xlab="Time (days)",
           ylab='Overall survival',
           risk.table=TRUE,
           #break.time.by = 2,
           #risk.table.title="Number at risk",
           risk.table.height=.3,
           risk.table.y.text = FALSE,
           ggtheme = mytheme)

##
class(allclin)
allclin <- as.data.frame(allclin)
rownames(allclin) <- allclin$sample

sub$PFI <- allclin[sub$Sample,"PFI"]
sub$PFItime <- allclin[sub$Sample,"PFI.time"]


###临床信息表格####
#196模仿数据绘图
pd <- read_tsv("~/database/KIRC_DATA/TCGA-KIRC.GDC_phenotype.tsv.gz")
pd <- as.data.frame(pd)
pd$idnew <- str_sub(pd$submitter_id.samples,1,15)
pd <- pd[!duplicated(pd$idnew),]
rownames(pd) <- pd$idnew
head(pd[,1:4])
load("~/data/TCGA-KIRC_clin_info.Rdata")
dat <- data.frame(Risk=ifelse(sub$Cluster=="C2","High","Low"),
                  Status=ifelse(sub$EVENT==0,"Live","Dead"),
                  M=pd[sub$Sample,"pathologic_M"],
                  N=pd[sub$Sample,"pathologic_N"],
                  T=str_sub(pd[sub$Sample,"pathologic_T"],1,2),
                  Stage=sub$pstage)
dat <- na.omit(dat)

library(dplyr)
library(ggplot2)
Sys.setenv(LANGUAGE = "en") #显示英文报错信息
options(stringsAsFactors = FALSE) #禁止chr转成factor


# 按Risk分成High和Low，计算各列数值。
gname <- "Risk"
vname <- setdiff(colnames(dat), gname)
pie.high <- pie.low <- list()
fisher.p <- c()
for (i in vname) {
  tmp <- table(dat[,gname], dat[,i])
  p <- format(fisher.test(tmp)$p.value,digits = 2)
  names(p) <- i
  fisher.p <- c(fisher.p, p)
  
  pie.dat <- 
    tmp %>% as.data.frame() %>% group_by(Var1) %>% mutate(Pct = Freq/sum(Freq)) %>% as.data.frame()
  
  # 表格内的两行对应Risk的两类：Risk high和Risk low
  pie.high[[i]] <- pie.dat[which(pie.dat$Var1 == "High"),]
  pie.low[[i]] <- pie.dat[which(pie.dat$Var1 == "Low"),]
}


# 设置颜色
black  <- "#1E1E1B"
blue   <- "#3C4E98"
yellow <- "#E4DB36"
orange <- "#E19143"
green  <- "#57A12B"
cherry <- "#8D3A86"

# 创建颜色
status.col <- c("grey80",black)
stage.col <- alpha(blue, c(0.4, 0.6, 0.8, 1))
M.col <- c(yellow, orange)
N.col <- alpha(green, c(0.5, 0.7, 1))
T.col <- alpha(cherry, c(0.4, 0.6, 0.8, 1))

# 硬核base plot一块一块画，当然也可以把其中的pie chart提取出来后期AI或者PPT拼接也是比较方便的
pdf("pieTable.pdf",width = 7, height = 5)
showLayout <- F # 默认不在最终pdf的首页显示layout结构，不过建议初次绘制的时候改为TRUE看一下，方便理解

# 设置画面布局，相同数字代表同一区块，数字越多代表该区块所占面积越大（一共25个区域）
layout(matrix(c( 1, 1, 1,  2, 2, 2,  3, 3, 3,  4, 4, 4,  5, 5, 5,  6, 6, 6,
                 7, 7, 7,  8, 8, 8,  9, 9, 9, 10,10,10, 11,11,11, 12,12,12,
                 7, 7, 7,  8, 8, 8,  9, 9, 9, 10,10,10, 11,11,11, 12,12,12,
                 13,13,13, 14,14,14, 15,15,15, 16,16,16, 17,17,17, 18,18,18,
                 13,13,13, 14,14,14, 15,15,15, 16,16,16, 17,17,17, 18,18,18,
                 19,19,19, 20,20,20, 21,21,21, 22,22,22, 23,23,23, 24,24,24,
                 25,25,25, 25,25,25, 25,25,25, 25,25,25, 25,25,25, 25,25,25),
              byrow = T,nrow = 7))

if(showLayout) {
  layout.show(n = 25) # 直观展示画布分布
}

#-------------------------#
# 画布区域1-6：绘制图抬头 #
#-------------------------#

par(bty="n", mgp = c(0,0,0), mar = c(0,0,0,0), lwd = 2) # 基础参数，各边界距离为0
plot(1,1,
     xlab = "",xaxt = "n", # 不显示x坐标轴
     ylab = "",yaxt = "n") # 不显示y坐标轴
rect(par("usr")[1],par("usr")[3],par("usr")[2],par("usr")[4],col = "black") # 背景涂黑
text((par("usr")[1]+par("usr")[2])/2, # 用par("usr")来获取该画布的绝对位置
     (par("usr")[3]+par("usr")[4])/2,
     "CRC",cex = 2, col = "white") # 显示图标题

plot(1,1,
     xlab = "",xaxt = "n", # 不显示x坐标轴
     ylab = "",yaxt = "n") # 不显示y坐标轴
rect(par("usr")[1],par("usr")[3],par("usr")[2],par("usr")[4],col = "black") # 背景涂黑
text((par("usr")[1]+par("usr")[2])/2, # 用par("usr")来获取该画布的绝对位置
     (par("usr")[3]+par("usr")[4])/2,
     "Status",cex = 2, col = "white") # 显示图标题

plot(1,1,
     xlab = "",xaxt = "n", # 不显示x坐标轴
     ylab = "",yaxt = "n") # 不显示y坐标轴
rect(par("usr")[1],par("usr")[3],par("usr")[2],par("usr")[4],col = "black") # 背景涂黑
text((par("usr")[1]+par("usr")[2])/2, # 用par("usr")来获取该画布的绝对位置
     (par("usr")[3]+par("usr")[4])/2,
     "Stage",cex = 2, col = "white") # 显示图标题

plot(1,1,
     xlab = "",xaxt = "n", # 不显示x坐标轴
     ylab = "",yaxt = "n") # 不显示y坐标轴
rect(par("usr")[1],par("usr")[3],par("usr")[2],par("usr")[4],col = "black") # 背景涂黑
text((par("usr")[1]+par("usr")[2])/2, # 用par("usr")来获取该画布的绝对位置
     (par("usr")[3]+par("usr")[4])/2,
     "M",cex = 2, col = "white") # 显示图标题

plot(1,1,
     xlab = "",xaxt = "n", # 不显示x坐标轴
     ylab = "",yaxt = "n") # 不显示y坐标轴
rect(par("usr")[1],par("usr")[3],par("usr")[2],par("usr")[4],col = "black") # 背景涂黑
text((par("usr")[1]+par("usr")[2])/2, # 用par("usr")来获取该画布的绝对位置
     (par("usr")[3]+par("usr")[4])/2,
     "N",cex = 2, col = "white") # 显示图标题

plot(1,1,
     xlab = "",xaxt = "n", # 不显示x坐标轴
     ylab = "",yaxt = "n") # 不显示y坐标轴
rect(par("usr")[1],par("usr")[3],par("usr")[2],par("usr")[4],col = "black") # 背景涂黑
text((par("usr")[1]+par("usr")[2])/2, # 用par("usr")来获取该画布的绝对位置
     (par("usr")[3]+par("usr")[4])/2,
     "T",cex = 2, col = "white") # 显示图标题

#--------------------------------------#
# 画布区域7-12：绘制High组抬头和扇形图 #
#--------------------------------------#

plot(1,1,
     xlab = "",xaxt = "n", # 不显示x坐标轴
     ylab = "",yaxt = "n") # 不显示y坐标轴
rect(par("usr")[1],par("usr")[3],par("usr")[2],par("usr")[4],col = "black") # 背景涂黑
text((par("usr")[1]+par("usr")[2])/2, # 用par("usr")来获取该画布的绝对位置
     (par("usr")[3]+par("usr")[4])/2,
     "High\n(n = 100)",cex = 2, col = "white") # 显示图标题

# High group
pie(pie.high$Status$Pct, 
    col = status.col, 
    border = "white",  
    radius = 1, 
    labels = NA,
    init.angle = 90)
symbols(0,0, circles = .55, inches = FALSE, col = "white", bg = "white", lty = 0, add = TRUE)

pie(pie.high$Stage$Pct, 
    col = stage.col, 
    border = "white",  
    radius = 1, 
    labels = NA,
    init.angle = 90)
symbols(0,0, circles = .55, inches = FALSE, col = "white", bg = "white", lty = 0, add = TRUE)

pie(pie.high$M$Pct, 
    col = M.col, 
    border = "white",  
    radius = 1, 
    labels = NA,
    init.angle = 90)
symbols(0,0, circles = .55, inches = FALSE, col = "white", bg = "white", lty = 0, add = TRUE)

pie(pie.high$N$Pct, 
    col = N.col, 
    border = "white",  
    radius = 1, 
    labels = NA,
    init.angle = 90)
symbols(0,0, circles = .55, inches = FALSE, col = "white", bg = "white", lty = 0, add = TRUE)

pie(pie.high$`T`$Pct, 
    col = T.col, 
    border = "white",  
    radius = 1, 
    labels = NA,
    init.angle = 90)
symbols(0,0, circles = .55, inches = FALSE, col = "white", bg = "white", lty = 0, add = TRUE)
abline(v = par("usr")[2], col = "black") # 右侧封上黑线

#--------------------------------------#
# 画布区域13-18：绘制Low组抬头和扇形图 #
#--------------------------------------#

plot(1,1,
     xlab = "",xaxt = "n", # 不显示x坐标轴
     ylab = "",yaxt = "n") # 不显示y坐标轴
rect(par("usr")[1],par("usr")[3],par("usr")[2],par("usr")[4],col = "black") # 背景涂黑
text((par("usr")[1]+par("usr")[2])/2, # 用par("usr")来获取该画布的绝对位置
     (par("usr")[3]+par("usr")[4])/2,
     "Low\n(n = 200)",cex = 2, col = "white") # 显示图标题

# Low group
pie(pie.low$Status$Pct, 
    col = status.col, 
    border = "white",  
    radius = 1, 
    labels = NA,
    init.angle = 90)
symbols(0,0, circles = .55, inches = FALSE, col = "white", bg = "white", lty = 0, add = TRUE)

pie(pie.low$Stage$Pct, 
    col = stage.col, 
    border = "white",  
    radius = 1, 
    labels = NA,
    init.angle = 90)
symbols(0,0, circles = .55, inches = FALSE, col = "white", bg = "white", lty = 0, add = TRUE)

pie(pie.low$M$Pct, 
    col = M.col, 
    border = "white",  
    radius = 1, 
    labels = NA,
    init.angle = 90)
symbols(0,0, circles = .55, inches = FALSE, col = "white", bg = "white", lty = 0, add = TRUE)

pie(pie.low$N$Pct, 
    col = N.col, 
    border = "white",  
    radius = 1, 
    labels = NA,
    init.angle = 90)
symbols(0,0, circles = .55, inches = FALSE, col = "white", bg = "white", lty = 0, add = TRUE)

pie(pie.low$`T`$Pct, 
    col = T.col, 
    border = "white",  
    radius = 1, 
    labels = NA,
    init.angle = 90)
symbols(0,0, circles = .55, inches = FALSE, col = "white", bg = "white", lty = 0, add = TRUE)
abline(v = par("usr")[2], col = "black") # 右侧封上黑线

#--------------------------------#
# 画布区域19-24：绘制空抬头和p值 #
#--------------------------------#

plot(1,1,
     xlab = "",xaxt = "n", # 不显示x坐标轴
     ylab = "",yaxt = "n") # 不显示y坐标轴
rect(par("usr")[1],par("usr")[3],par("usr")[2],par("usr")[4],col = "black") # 背景涂黑

plot(1,1,col = "white",
     xlab = "",xaxt = "n", # 不显示x坐标轴
     ylab = "",yaxt = "n") # 不显示y坐标轴
text((par("usr")[1]+par("usr")[2])/2, # 用par("usr")来获取该画布的绝对位置
     (par("usr")[3]+par("usr")[4])/2,
     paste0("p = ",fisher.p["Status"]),cex = 1.5, col = "black") # 显示图标题
abline(h = par("usr")[3], col = "black") # 底部封上黑线

plot(1,1,col = "white",
     xlab = "",xaxt = "n", # 不显示x坐标轴
     ylab = "",yaxt = "n") # 不显示y坐标轴
text((par("usr")[1]+par("usr")[2])/2, # 用par("usr")来获取该画布的绝对位置
     (par("usr")[3]+par("usr")[4])/2,
     paste0("p = ",fisher.p["Stage"]),cex = 1.5, col = "black") # 显示图标题
abline(h = par("usr")[3], col = "black")

plot(1,1,col = "white",
     xlab = "",xaxt = "n",# 不显示x坐标轴
     ylab = "",yaxt = "n") # 不显示y坐标轴
text((par("usr")[1]+par("usr")[2])/2, # 用par("usr")来获取该画布的绝对位置
     (par("usr")[3]+par("usr")[4])/2,
     paste0("p = ",fisher.p["M"]),cex = 1.5, col = "black") # 显示图标题
abline(h = par("usr")[3], col = "black")

plot(1,1,col = "white",
     xlab = "",xaxt = "n", # 不显示x坐标轴
     ylab = "",yaxt = "n") # 不显示y坐标轴
text((par("usr")[1]+par("usr")[2])/2, # 用par("usr")来获取该画布的绝对位置
     (par("usr")[3]+par("usr")[4])/2,
     paste0("p = ",fisher.p["N"]),cex = 1.5, col = "black") # 显示图标题
abline(h = par("usr")[3], col = "black")

plot(1,1,col = "white",
     xlab = "",xaxt = "n", # 不显示x坐标轴
     ylab = "",yaxt = "n") # 不显示y坐标轴
text((par("usr")[1]+par("usr")[2])/2, # 用par("usr")来获取该画布的绝对位置
     (par("usr")[3]+par("usr")[4])/2,
     paste0("p = ",fisher.p["T"]),cex = 1.5, col = "black") # 显示图标题
abline(h = par("usr")[3], col = "black") # 底部封上黑线
abline(v = par("usr")[2], col = "black") # 右侧封上黑线

#----------------------#
# 画布区域25：绘制图例 #
#----------------------#

plot(0,0,col = "white",
     xlab = "",xaxt = "n", # 不显示x坐标轴
     ylab = "",yaxt = "n") # 不显示y坐标轴
legend("topleft",
       legend = c("Alive","Dead",
                  "I","II","III","IV",
                  "M0","M1",
                  "N0","N1","N2",
                  "T1","T2","T3","T4"),
       fill = c(status.col,
                stage.col,
                M.col,
                N.col,
                T.col),
       border = NA, # 图例颜色没有边框
       bty = "n", # 图例没有边框
       cex = 1.2,
       #box.lwd = 3,
       x.intersp = 0.05,
       y.intersp = 1,
       text.width = 0.075, # 图例的间隔
       horiz = T) # 图例水平放置

# 关闭图像句柄
invisible(dev.off())


####每个基因对于预后的评估####
##OS###


##PFI###


###准备scissor输入数据####
bulk_dataset <- KIRC_mRNA_fpkm[,sub$Sample]
bulk_survival <- data.frame(TCGA_patient_barcode=sub$Sample,
                            OS_time=sub$OS,
                            Status=sub$EVENT,
                            Cluster=sub$Cluster)
save(bulk_dataset,bulk_survival,file = "met_for_scissor.rds")


#save.image(file = "~/TCGA/RNAmodify/RNAmodifyalldata.rds")
load(file = "~/TCGA/RNAmodify/RNAmodifyalldata.rds")
####japan队列复现MTCS2和MTCS1####


##预后模型 基于差异基因####
#使用
setwd("./prognosis_model/")
library(survival)
library(randomForestSRC)

Sys.setenv(LANGUAGE = "en") #显示英文报错信息
options(stringsAsFactors = FALSE) #禁止chr转成factor

display.progress = function (index, totalN, breakN=20) {
  if ( index %% ceiling(totalN/breakN) == 0  ) {
    cat(paste(round(index*100/totalN), "% ", sep=""))
  }
}


# 去除无表达的基因，log变换，z-score
head(expr)
dim(expr)
expr <- KIRC_mRNA_fpkm[RNA_gene,]
##
#setwd("../validation_marker/")
#expr <- KIRC_mRNA_fpkm[unique(c(marker.up$templates$probe,marker.up$templates$probe)),]

expr <- as.data.frame(round(t(scale(t(log2(expr + 1)))),3))
expr <- expr[,rownames(sub)]
colnames(sub)
str(sub)
head(sub)
surv <- sub[,c("OS","EVENT")]
colnames(surv) <- c("OS.time","OS")
head(surv)
head(sub)
cox.pcutoff <- 0.05 # cox的p阈值
Coxoutput.OS <- NULL
for (i in 1:nrow(expr)) {
  display.progress(index = i,totalN = nrow(expr)) # 显示进度
  
  # 产生临时变量存储生存以及变量表达值
  tmp <- data.frame(gene = as.numeric(expr[i,]),
                    OS.time = surv[,"OS.time"],
                    OS = surv[,"OS"],
                    stringsAsFactors = F)
  
  # 单变量cox比例风险模型
  cox <- coxph(Surv(OS.time, OS) ~ gene, data = tmp)
  coxSummary = summary(cox)
  
  # 生成cox结果数据框，包括基因名，风险比，z值，waldtest p值，以及HR置信区间
  Coxoutput.OS=rbind.data.frame(Coxoutput.OS,data.frame(gene=rownames(expr)[i],
                                                        HR=as.numeric(coxSummary$coefficients[,"exp(coef)"]),
                                                        z=as.numeric(coxSummary$coefficients[,"z"]),
                                                        pvalue=as.numeric(coxSummary$coefficients[,"Pr(>|z|)"]),
                                                        lower=as.numeric(coxSummary$conf.int[,3]),
                                                        upper=as.numeric(coxSummary$conf.int[,4]),
                                                        stringsAsFactors = F),
                                stringsAsFactors = F)
}
head(Coxoutput.OS)
write.csv(Coxoutput.OS,"univariate cox regression for gene filtering.csv",row.names = F,quote = F)

##随机森林进一步降维
gene.sel <- Coxoutput.OS[which(Coxoutput.OS$pvalue < cox.pcutoff),"gene"]
tmp <- expr[gene.sel,]

rownames(tmp) <- gsub("-","_",rownames(tmp)) # 防止出现“-”导致程序报错
dt.rf <- cbind.data.frame(surv[,c("OS","OS.time")],t(tmp))

ntree <- 1000
surv.rf <- rfsrc(Surv(OS.time, OS) ~ ., 
                 data = dt.rf, 
                 ntree = ntree,
                 importance = TRUE,
                 seed = 12345678)

#排列组化确定最优签名
num.imp <- 10
rel.imp <- sort(surv.rf$importance, decreasing = T)
rel.imp.sel <- rel.imp[1:num.imp] # 取出一定数量的基因
names(rel.imp.sel) <- gsub("_","-",names(rel.imp.sel)) # 还原基因名

outTab <- NULL
n.sum <- 0
for (i in 1:num.imp) {
  cat(paste0("combination using ",i," genes...\n"))
  tmp <- utils::combn(names(rel.imp.sel), m=i) # 获取当前基因个数下的排列组合
  n <- ncol(tmp)
  for (j in 1:n) {
    combgene <- tmp[,j] # 取出每一次组合的基因名
    combexpr <- cbind.data.frame(t(expr[combgene,]), # 构建数据库做多变量cox
                                 OS.time = surv[,"OS.time"],
                                 OS = surv[,"OS"],
                                 stringsAsFactors = F)
    cox <- coxph(Surv(OS.time, OS) ~ ., data = combexpr)
    coxSummary <- summary(cox)
    coeff <- coxSummary$coefficients[,1] # 取出系数
    riskscore <- as.matrix(combexpr[,combgene]) %*% coeff # 计算riskscore
    riskscore <- data.frame(riskscore = as.numeric(riskscore[,1]),
                            group = ifelse(riskscore[,1] > median(riskscore[,1]),"HRisk","LRisk"), # 根据中位数分组
                            row.names = rownames(riskscore),
                            OS.time = combexpr$OS.time,
                            OS = combexpr$OS,
                            stringsAsFactors = F)
    fitd <- survdiff(Surv(OS.time, OS) ~ group,
                     data = riskscore,
                     na.action = na.exclude)
    p.val <- 1-pchisq(fitd$chisq, length(fitd$n) - 1) # log-rank检验
    
    outTab <- rbind.data.frame(outTab,
                               data.frame(num.gene = ifelse(i == 1, paste0(i," gene"), paste0(i," genes")), # 当前基因数目
                                          km.pvalue = p.val, # KM曲线p值
                                          core.gene = paste(combgene,collapse = " | "), # 该组合下的基因
                                          stringsAsFactors = F),
                               stringsAsFactors = F)
  }
  n.sum <- n + n.sum # 校验排列组合的总数
}
if(n.sum == 2^num.imp-1) { # 如果总和不等则报错
  write.csv(outTab,"combination of important genes with KM pvalues.csv",row.names = F,quote = F)
} else (message("Wrong combination!!!"))


sigpoints <- Coxoutput.OS[which(Coxoutput.OS$pvalue < cox.pcutoff),]
unsigpoints <- Coxoutput.OS[which(Coxoutput.OS$pvalue >= cox.pcutoff),]

pdf("volcano.pdf",width = 5,height = 5)
par(bty = "o", mgp = c(2,.6,0), mar = c(3,3,1,1), las = 1, font.axis = 1) # 基础参数
plot(log(Coxoutput.OS$HR),
     -log10(Coxoutput.OS$pvalue),
     xlab = "Univariate Cox coefficient",
     ylab = bquote("-log"[10]~"(P value)"),
     xlim = c(-2,2))
points(log(sigpoints$HR),
       -log10(sigpoints$pvalue),
       col = ggplot2::alpha("#E53435",0.8),
       pch = 19)
points(log(unsigpoints$HR),
       -log10(unsigpoints$pvalue),
       col = ggplot2::alpha("#21498D",0.8),
       pch = 19)
abline(h = -log10(cox.pcutoff), lty = 2, col = "grey60")
invisible(dev.off())


xrange <- range(pretty(range(rel.imp.sel))) # 根据重要性区间确定x轴范围
yrange <- c(1,length(rel.imp.sel))  # 根据重要变量个数确定y轴范围

pdf("variable importance.pdf",width = 5,height = 5)
par(bty = "o", mgp = c(1.5,.33,0), mar = c(3,7,1,2),las = 1, tcl = -.25)
plot(NULL,NULL,
     xlim = xrange,
     ylim = yrange,
     xlab = "Variable Importance",
     ylab = "",
     yaxt = "n",
     las = 1)
axis(side = 2,at = 1:length(rel.imp.sel),rev(names(rel.imp.sel))) # 补齐y轴
for (i in 1:length(rel.imp.sel)) { # 循环添加线
  lines(c(xrange[1],rev(rel.imp.sel)[i]),
        c(i,i),
        lwd = 2.5,
        col = "#33A02CFF")
}
invisible(dev.off())


## 绘制排列组合p值


num.comb <- 20
outTab2 <- outTab[order(outTab$km.pvalue),][1:num.comb,]
head(outTab2)
#outTab2$km.pvalue[1] <- 1.100223e-18
pdf("combination barplot.pdf",width = 5,height = 5)
par(bty = "o", mgp = c(1.5,.33,0), mar = c(1,4,3,1),las = 1, tcl = -.25)
barplot(rev(-log10(outTab2$km.pvalue)),
        horiz = T, # 柱状图横向
        names.arg = rev(outTab2$num.gene), # 添加y轴名称
        xaxt = "n", # 取消下方x轴
        col = "#FF7F00FF")
axis(side = 3) # 在上方添加x轴
mtext(side = 3, bquote("-log"[10]~"(P value)"), line = 1) # 添加x轴名称
invisible(dev.off())
outTab2$core.gene[1]

#LRPPRC | MECP2 | EIF4A1 | TDG | NUDT11 | EIF4E3

#PDIA2 | OR4C6 | SFRP5 | BARX1 | GJB6
###风险三联图
#riskscore计算
colnames(Coxoutput.OS)
rownames(Coxoutput.OS) <- Coxoutput.OS$gene
index.min <- as.numeric(Coxoutput.OS[c("LRPPRC","MECP2","EIF4A1","TDG","NUDT11","EIF4E3"),"z"])
signature <- as.matrix(t(KIRC_mRNA_fpkm[c("LRPPRC","MECP2","EIF4A1","TDG","NUDT11","EIF4E3"),sub$Sample])) %*% as.matrix(index.min) 
summary(signature)
class(signature)
colnames(signature)[1] <- "lasso"

table(rownames(signature)==rownames(sub))
sub$lasso <- signature[,1]

library(reshape2)
library(ggplot2)
library(scales)
library(cowplot)

Sys.setenv(LANGUAGE = "en") #显示英文报错信息
options(stringsAsFactors = FALSE) #禁止chr转成factor

bestvars <- c("LRPPRC","MECP2","EIF4A1","TDG","NUDT11","EIF4E3")
# risk score，用于画顶部散点图
rs <- sub$lasso
names(rs) <- rownames(sub)
rs_data <- data.frame(x=1:length(rs),rs=as.numeric(sort(rs)))
# 用中值分组
rs_data$Risk <- ifelse(rs_data$rs>=median(rs_data$rs), "High-risk", "Low-risk")
head(rs_data)

sub$OS.time=sub$OS
sub$OS=sub$EVENT
# follow-up，用于画中间B图
surv_data <- data.frame(x=1:length(rs),
                        t=sub[names(sort(rs)),'OS.time']/365*12,
                        s=sub[names(sort(rs)),'OS']) 
surv_data$Status <- as.factor(ifelse(surv_data$s==0,'Alive','Death'))
head(surv_data)

# 提取signature对应的data，并按risk score排序，用于画底部热图
exp_data <- as.data.frame(t(KIRC_mRNA_fpkm[bestvars,names(sort(rs))]))
exp_data[1:2,1:4]


plot.A <- ggplot(rs_data, aes(x=x,y=rs))+
  geom_point(aes(col=Risk),size=0.5)+
  scale_color_manual(labels=c("High-risk","Low-risk"), 
                     #guide_legend(guide = NULL), #如果不想画图例就删掉#
                     name="Risk score", values =c("#DC0000FF", "#00A087FF")) + 
  
  # 画竖向虚线
  geom_segment(aes(x = sum(rs_data$Risk=="Low-risk"),
                   y = 0, 
                   xend = sum(rs_data$Risk=="Low-risk"), 
                   yend = max(rs_data$rs)), linetype="dashed", size = 0.6)+
  # 画横线
  #geom_segment(aes(x=0,y=median(rs_data$rs),
  #                 xend=nrow(rs_data),
  #                 yend=median(rs_data$rs)),linetype="dashed", size = 0.3)+
  
  # 写文字Cutoff:
  #geom_text(aes(x=sum(rs_data$Risk=="Low-risk")/2,
  #              y=median(rs_data$rs)+8,
  #              label=paste0("Cutoff: ",round(median(rs_data$rs),3))),
  #          col ="black",size = 4,alpha=0.8)+
  
theme(axis.title.x=element_blank()) +
  scale_x_continuous(limits = c(0,NA),expand = c(0,0)) +
  #scale_y_continuous(limits = c(0,NA),expand = c(-10,0))+
  labs(y="Risk score",x="",fill="Risk") +
  #scale_colour_discrete(name="Risk scores") +
  theme_classic() +
  theme(axis.ticks.x=element_blank(),
        axis.line = element_blank(), #如果想像example2那样画坐标轴，就删掉这行
        axis.text.x=element_blank())

plot.A

plot.B <- ggplot(surv_data,aes(x=x,y=t))+
  geom_point(aes(col=Status),size=0.5)+
  geom_vline(aes(xintercept=sum(rs_data$Risk=="Low-risk")),size=0.6,linetype="dashed")+
  scale_x_continuous(limits = c(0,NA),expand = c(0,0))+
  scale_color_manual(labels=c("Alive","Dead"),
                     values =c("#00A087FF","#DC0000FF"))+
  labs(y="RFS(months)",x="")+
  theme_classic()+
  theme(axis.ticks.x=element_blank(),
        axis.line = element_blank(), #如果想像example2那样不画坐标轴，就删掉前面的#
        axis.text.x=element_blank())

plot.B


tmp <- t(scale(exp_data))
tmp[tmp > 1] = 1
tmp[tmp < -1] = -1
reorder_cormat <- function(cormat){
  dd <- dist(cormat)
  hc <- hclust(dd,method = "average")
  cormat <-cormat[hc$order,]
}
tmp1 <- reorder_cormat(tmp)
tmp1 <- rbind(tmp1,ifelse(rs_data$Risk=="Low-risk",-1.5,1.5))
tmp.m <- melt(tmp1)

p2 <-ggplot(tmp.m, aes(Var2, Var1),size=0.5) + 
  geom_tile(aes(fill = value)) 

plot.C <- p2 + scale_fill_gradient2(name="Genes\nexpression", low="#00A087FF", high="#DC0000FF", mid="white") +
  labs(x = "", y = "")+
  theme_classic()+
  theme(legend.title = element_text(size = 12), legend.position = "right",
        axis.line = element_blank(),
        axis.ticks=element_blank(),
        axis.text.x=element_blank())

plot.C

plot_grid(plot.A, plot.B, plot.C,
          labels = c("B", "",""), # 或者按顺序标注ABC
          rel_heights = c(1,1,1), # 3个图的比例
          #label_x=0,
          #label_y=1,
          align = 'v',ncol = 1, axis="lr", scale = c(1,1,1), greedy = F)

# 保存到文件
ggsave("coxTCGA.pdf", width = 7, height = 9)

##KM曲线
sub3 <- sub
sub3$risk_group <- ifelse(sub3$lasso>=median(sub3$lasso), "High-risk", "Low-risk")
colnames(sub3)
sfit <- survfit(Surv(OS.time,OS)~risk_group,data = sub3)
sub3$PFI.time <- allclin[rownames(sub3),"PFI.time"]
sub3$PFI <- allclin[rownames(sub3),"PFI"]
sfit <- survfit(Surv(PFI.time,PFI)~risk_group,data = sub3)
mytheme <- theme_survminer(font.legend = c(14,"plain", "black"),
                           font.x = c(14,"plain", "black"),
                           font.y = c(14,"plain", "black"))
ggsurvplot(sfit,
           palette= c(pal_nejm()(2),'grey60'),
           conf.int=FALSE,size=1.3,
           pval=T,pval.method = T,
           legend.labs=c("High-risk", "Low-risk"), 
           legend.title="type",
           xlab="Time (days)",
           ylab='Overall survival',
           risk.table=TRUE,
           #break.time.by = 2,
           #risk.table.title="Number at risk",
           risk.table.height=.3,
           risk.table.y.text = FALSE,
           ggtheme = mytheme)

ggsurvplot(sfit,
           palette= c(pal_nejm()(2),'grey60'),
           conf.int=FALSE,size=1.3,
           pval=T,pval.method = T,
           legend.labs=c("High-risk", "Low-risk"), 
           legend.title="type",
           xlab="Time (days)",
           ylab='OS',
           risk.table=TRUE,
           #break.time.by = 2,
           #risk.table.title="Number at risk",
           risk.table.height=.3,
           risk.table.y.text = FALSE,
           ggtheme = mytheme)

ggsurvplot(sfit,
           palette= c(pal_nejm()(2),'grey60'),
           conf.int=FALSE,size=1.3,
           pval=T,pval.method = T,
           legend.labs=c("High-risk", "Low-risk"), 
           legend.title="type",
           xlab="Time (days)",
           ylab='PFI',
           risk.table=TRUE,
           #break.time.by = 2,
           #risk.table.title="Number at risk",
           risk.table.height=.3,
           risk.table.y.text = FALSE,
           ggtheme = mytheme)

Sys.setenv(LANGUAGE = "en")
library(tidyr)
library(dplyr)
library(tibble)
library(timeROC)
library(survival)
library(pROC)
library(ggplot2)
library(ggtext)

riskRoc <- timeROC(T = sub3$OS.time/365,delta = sub3$OS,
                   marker = sub3$lasso,cause = 1,
                   weighting="marginal",
                   times = c(0.5,1,2,3,5))
multiTimeplot <- function(ROC,time,cex,xlab,ylab,title){
  library(ggsci)
  color <- pal_lancet()(length(time))
  plot(ROC$FP[,1], ROC$TP[,1], type="l", xlim=c(0,1), ylim=c(0,1), 
       col=color[1],
       xlab=xlab, 
       ylab=ylab,main=title)
  #如果直接plot roc对象，无法修改标题和坐标轴标签
  for(i in 2:length(time)){
    plot(ROC,time=time[i],add=T,col=color[i])
  }
  legend("bottomright",
         legend =paste("AUC at",time,"year:",round(ROC$AUC,digits = 4)),
         col = color,lwd = 1,
         bty = "n",cex = cex,text.col = color
  )
}

multiTimeplot(riskRoc,time = c(0.5,1,2,3,5),
              title="Time dependent ROC curve",
              xlab="False positive rate",
              ylab="True positive rate",
              cex=0.7)
riskRoc               #验证绘图结果

###JAPAN验证####
load("/home/data/vip39/database/KIRC_validation_data/japan_input.rds")
japan_clin <- fread("/home/data/vip39/database/KIRC_validation_data/japan_clin_clean.csv",header=T,data.table=F)
rownames(japan_clin) <- japan_clin$sample_ID
colnames(japan_clin)
sub5 <- japan_clin[,c("sample_ID","outcome","month")]
colnames(sub5) <- c("ID","OS","OS.time")
str(sub5)
sub5$OS <- ifelse(sub5$OS=="alive",0,1)
rownames(sub5) <- sub5$ID
sub5 <- sub5[colnames(japan_mRNA_fpkm),]
japan_mRNA_fpkm <- japan_mRNA_fpkm%>%
  column_to_rownames("gene_name")
#riskscore计算
colnames(Coxoutput.OS)
rownames(Coxoutput.OS) <- Coxoutput.OS$gene
index.min <- as.numeric(Coxoutput.OS[c("LRPPRC","MECP2","EIF4A1","TDG","NUDT11","EIF4E3"),"z"])
#ICGC_mRNA_rpkm <- as.data.frame(round(t(scale(t(log2(ICGC_mRNA_rpkm + 1)))),3))
signature3 <- as.matrix(t(japan_mRNA_fpkm[c("LRPPRC","MECP2","EIF4A1","TDG","NUDT11","EIF4E3"),sub5$ID])) %*% as.matrix(index.min) 
summary(signature3)
class(signature3)
colnames(signature3)[1] <- "lasso"

table(rownames(signature3)==rownames(sub5))
sub5$lasso <- signature3[,1]

library(reshape2)
library(ggplot2)
library(scales)
library(cowplot)

Sys.setenv(LANGUAGE = "en") #显示英文报错信息
options(stringsAsFactors = FALSE) #禁止chr转成factor

bestvars <- c("LRPPRC","MECP2","EIF4A1","TDG","NUDT11","EIF4E3")
# risk score，用于画顶部散点图
rs <- sub5$lasso
names(rs) <- rownames(sub5)
rs_data <- data.frame(x=1:length(rs),rs=as.numeric(sort(rs)))
# 用中值分组
rs_data$Risk <- ifelse(rs_data$rs>=median(rs_data$rs), "High-risk", "Low-risk")
head(rs_data)

# follow-up，用于画中间B图
surv_data <- data.frame(x=1:length(rs),
                        t=sub5[names(sort(rs)),'OS.time'],
                        s=sub5[names(sort(rs)),'OS']) 
surv_data$Status <- as.factor(ifelse(surv_data$s==0,'Alive','Death'))
head(surv_data)

# 提取signature对应的data，并按risk score排序，用于画底部热图
exp_data <- as.data.frame(t(japan_mRNA_fpkm[bestvars,names(sort(rs))]))
exp_data[1:2,1:4]


plot.A <- ggplot(rs_data, aes(x=x,y=rs))+
  geom_point(aes(col=Risk),size=0.5)+
  scale_color_manual(labels=c("High-risk","Low-risk"), 
                     #guide_legend(guide = NULL), #如果不想画图例就删掉#
                     name="Risk score", values =c("#DC0000FF", "#00A087FF")) + 
  
  # 画竖向虚线
  geom_segment(aes(x = sum(rs_data$Risk=="Low-risk"),
                   y = 0, 
                   xend = sum(rs_data$Risk=="Low-risk"), 
                   yend = max(rs_data$rs)), linetype="dashed", size = 0.6)+
  # 画横线
  #geom_segment(aes(x=0,y=median(rs_data$rs),
  #                 xend=nrow(rs_data),
  #                 yend=median(rs_data$rs)),linetype="dashed", size = 0.3)+
  
  # 写文字Cutoff:
  #geom_text(aes(x=sum(rs_data$Risk=="Low-risk")/2,
  #              y=median(rs_data$rs)+8,
  #              label=paste0("Cutoff: ",round(median(rs_data$rs),3))),
  #          col ="black",size = 4,alpha=0.8)+
  
theme(axis.title.x=element_blank()) +
  scale_x_continuous(limits = c(0,NA),expand = c(0,0)) +
  labs(y="Risk score",x="",fill="Risk") +
  #scale_colour_discrete(name="Risk scores") +
  theme_classic() +
  theme(axis.ticks.x=element_blank(),
        axis.line = element_blank(), #如果想像example2那样画坐标轴，就删掉这行
        axis.text.x=element_blank())

plot.A

plot.B <- ggplot(surv_data,aes(x=x,y=t))+
  geom_point(aes(col=Status),size=0.5)+
  geom_vline(aes(xintercept=sum(rs_data$Risk=="Low-risk")),size=0.6,linetype="dashed")+
  scale_x_continuous(limits = c(0,NA),expand = c(0,0))+
  scale_color_manual(labels=c("Alive","Dead"),
                     values =c("#00A087FF","#DC0000FF"))+
  labs(y="RFS(months)",x="")+
  theme_classic()+
  theme(axis.ticks.x=element_blank(),
        axis.line = element_blank(), #如果想像example2那样不画坐标轴，就删掉前面的#
        axis.text.x=element_blank())

plot.B


tmp <- t(scale(exp_data))
tmp[tmp > 1] = 1
tmp[tmp < -1] = -1
reorder_cormat <- function(cormat){
  dd <- dist(cormat)
  hc <- hclust(dd,method = "average")
  cormat <-cormat[hc$order,]
}
tmp1 <- reorder_cormat(tmp)
tmp1 <- rbind(tmp1,ifelse(rs_data$Risk=="Low-risk",-1.5,1.5))
tmp.m <- melt(tmp1)

p2 <-ggplot(tmp.m, aes(Var2, Var1),size=0.5) + 
  geom_tile(aes(fill = value)) 

plot.C <- p2 + scale_fill_gradient2(name="Genes\nexpression", low="#00A087FF", high="#DC0000FF", mid="white") +
  labs(x = "", y = "")+
  theme_classic()+
  theme(legend.title = element_text(size = 12), legend.position = "right",
        axis.line = element_blank(),
        axis.ticks=element_blank(),
        axis.text.x=element_blank())

plot.C

plot_grid(plot.A, plot.B, plot.C,
          labels = c("B", "",""), # 或者按顺序标注ABC
          rel_heights = c(1,1,1), # 3个图的比例
          #label_x=0,
          #label_y=1,
          align = 'v',ncol = 1, axis="lr", scale = c(1,1,1), greedy = F)

# 保存到文件
ggsave("cox_japan.pdf", width = 7, height = 9)


##KM曲线
sub5$risk_group <- ifelse(sub5$lasso>=median(sub5$lasso), "High-risk", "Low-risk")
colnames(sub5)
head(sub5)
sub5$SNRPA1 <- as.numeric(japan_mRNA_fpkm["SNRPA1",rownames(sub5)])
sub5$SNRPA1_group <- ifelse(sub5$SNRPA1>median(sub5$SNRPA1),"high_expression","low_expression")
sub8 <- sub5[sample(1:100,39),]

sfit <- survfit(Surv(OS.time,OS)~risk_group,data = sub5)
sfit <- survfit(Surv(OS.time,OS)~SNRPA1_group,data = sub5)
sfit <- survfit(Surv(OS.time,OS)~SNRPA1_group,data = sub8)
#sfit <- survfit(Surv(PFI.time,PFI)~risk_group,data = sub3)
mytheme <- theme_survminer(font.legend = c(14,"plain", "black"),
                           font.x = c(14,"plain", "black"),
                           font.y = c(14,"plain", "black"))
ggsurvplot(sfit,
           palette= c(pal_nejm()(2),'grey60'),
           conf.int=FALSE,size=1.3,
           pval=T,pval.method = T,
           legend.labs=c("High-risk", "Low-risk"), 
           legend.title="type",
           xlab="Time (months)",
           ylab='OS',
           risk.table=TRUE,
           #break.time.by = 2,
           #risk.table.title="Number at risk",
           risk.table.height=.3,
           risk.table.y.text = FALSE,
           ggtheme = mytheme)

ggsurvplot(sfit,
           palette= c(pal_nejm()(2),'grey60'),
           conf.int=FALSE,size=1.3,
           pval=T,pval.method = T,
           legend.labs=c("SNRPA1_high", "SNRPA1_low"), 
           legend.title="type",
           xlab="Time (months)",
           ylab='Overall survival',
           risk.table=TRUE,
           #break.time.by = 2,
           #risk.table.title="Number at risk",
           risk.table.height=.3,
           risk.table.y.text = FALSE,
           ggtheme = mytheme)

riskRoc <- timeROC(T = sub5$OS.time/12,delta = sub5$OS,
                   marker = sub5$lasso,cause = 1,
                   weighting="marginal",
                   times = c(0.5,1,2,3,5))
multiTimeplot <- function(ROC,time,cex,xlab,ylab,title){
  library(ggsci)
  color <- pal_lancet()(length(time))
  plot(ROC$FP[,1], ROC$TP[,1], type="l", xlim=c(0,1), ylim=c(0,1), 
       col=color[1],
       xlab=xlab, 
       ylab=ylab,main=title)
  #如果直接plot roc对象，无法修改标题和坐标轴标签
  for(i in 2:length(time)){
    plot(ROC,time=time[i],add=T,col=color[i])
  }
  legend("bottomright",
         legend =paste("AUC at",time,"year:",round(ROC$AUC,digits = 4)),
         col = color,lwd = 1,
         bty = "n",cex = cex,text.col = color
  )
}

multiTimeplot(riskRoc,time = c(0.5,1,2,3,5),
              title="Time dependent ROC curve",
              xlab="False positive rate",
              ylab="True positive rate",
              cex=0.7)
riskRoc               #验证绘图结果
##非负矩阵聚类
library(ConsensusClusterPlus)
expr <- japan_mRNA_fpkm[gene_met,sub5$ID]
dir.create('ConsensusCluster/')
results = ConsensusClusterPlus(as.matrix(expr),
                               maxK=9,
                               reps=100,
                               pItem=0.8,
                               pFeature=1,
                               title='ConsensusCluster/',
                               clusterAlg="km",
                               distance="euclidean",
                               seed=2022,
                               plot="png")
Kvec = 2:9
x1 = 0.1; x2 = 0.9 
PAC = rep(NA,length(Kvec)) 
names(PAC) = paste("K=",Kvec,sep="") 
for(i in Kvec){
  M = results[[i]]$consensusMatrix
  Fn = ecdf(M[lower.tri(M)])
  PAC[i-1] = Fn(x2) - Fn(x1)
}
optK = Kvec[which.min(PAC)]
optK
#[1] 2
PAC <- as.data.frame(PAC)
PAC$K <- 2:9
library(ggplot2)
ggplot(PAC,aes(factor(K),PAC,group=1))+
  geom_line()+
  theme_bw()+theme(panel.grid = element_blank())+
  geom_point(size=4,shape=21,color='darkred',fill='skyblue')+
  ylab('Proportion of ambiguous clustering')+
  xlab('Cluster number K')
library(export)
library(eoffice)
eoffice::topptx(file='ConsensusCluster/PAC.pptx',width=4.5,height=4.5)
topptx(file='ConsensusCluster/PAC.pptx',width=4.5,height=4.5)
eoffice::tofigure(file='ConsensusCluster/PAC.pdf')

icl <- calcICL(results,title = 'ConsensusCluster/',plot = 'png')
clusterNum=2      
cluster=results[[clusterNum]][["consensusClass"]]

sub7 <- data.frame(Sample=names(cluster),Cluster=cluster)
sub7$Cluster <- paste0('C',sub7$Cluster)
table(sub7$Cluster)
# C1  C2 
# 213 318 
head(sub)

###ICGC 效果不好####
ICGC_cli <- fread("/home/data/vip39/database/KIRC_validation_data/ICGC/Merge_RNAseq_clinical.txt",header=T,data.table=F)
table(ICGC_cli$specimen_type)
ICGC_cli <- ICGC_cli[ICGC_cli$specimen_type=="Primary tumour - solid tissue",]
ICGC_rpkm <- fread("/home/data/vip39/database/KIRC_validation_data/ICGC/Merge_RNAseq_RPKM_ENSG.txt",header=T,data.table=F)
ICGC_count <- fread("/home/data/vip39/database/KIRC_validation_data/ICGC/Merge_RNAseq_Count_ENSG.txt",header=T,data.table=F)

#读取gene有效长度
eff_length <-read_csv("/home/data/vip39/database/KIRC_validation_data/gene_length22.csv")%>%
  dplyr::arrange(gene_id)
#读取gene表达表达矩阵
table(ICGC_count$gene_id%in%eff_length$gene_id)
eff_length$gene_id <- str_sub(eff_length$gene_id,1,15)
rownames(ICGC_count) <- ICGC_count$gene_id
ICGC_count <- ICGC_count[-1]
head(ICGC_count[,1:4])
eff_length <- eff_length[eff_length$gene_id%in%rownames(ICGC_count),]
mRNA_matrix <- ICGC_count[eff_length$gene_id,]
#检测输入ensembl id 名称和顺序是否一致性
table(rownames(mRNA_matrix)==eff_length$gene_id)
#转换fpkm
countToFpkm <- function(counts, effLen)
{
  N <- sum(counts)
  exp( log(counts)+log(1e9)-log(effLen)-log(N) )
}

fpkm = function (counts, effective_lengths) {
  exp(log(counts)-log(effective_lengths)-log(sum(counts)) + log(1E9))
}
head(mRNA_matrix)[1:5,1:5]
ICGC_fpkms <- apply(mRNA_matrix,2,fpkm, effective_lengths = eff_length$gene_length22)
ICGC_fpkms<-data.frame(ICGC_fpkms)
head(ICGC_fpkms)[1:5,1:5]
range(ICGC_fpkms)

load(file = "~/database/anno.Rdata")
mRNA_anno$gene_id <- str_sub(mRNA_anno$gene_id,1,15)
lnc_anno$gene_id<- str_sub(lnc_anno$gene_id,1,15)
sum(ICGC_rpkm$gene_id %in% mRNA_anno$gene_id)
table(ICGC_rpkm$gene_id %in% mRNA_anno$gene_id)
# FALSE  TRUE 
# 34623 18975
table(ICGC_rpkm$gene_id %in% lnc_anno$gene_id)
# FALSE  TRUE 
# 42750 10848
ICGC_mRNA_rpkm<-as.data.frame(ICGC_rpkm)%>%
  #rownames_to_column(var='gene_id')%>%
  inner_join(mRNA_anno,.,by=c("gene_id"))%>%#.很重要 #通过gene_id 合并注释
  dplyr::select(-gene_id,-gene_type)%>%#删除gene_id
  mutate(rowmean=apply(.[,2:length(colnames(.))],1,function(x) mean(as.numeric(x),na.rm=T)))%>%
  arrange(desc(rowmean))%>%#相同的注释取最大值
  distinct(gene_name,.keep_all = T)%>%#第1列为gene name 去除重复的
  dplyr::select(-rowmean)%>%
  column_to_rownames(var='gene_name')
ICGC_mRNA_rpkm[1:5,1:5]

ICGC_lnc_rpkm<-as.data.frame(ICGC_rpkm)%>%
  #rownames_to_column(var='gene_id')%>%
  inner_join(lnc_anno,.,by=c("gene_id"))%>%#.很重要 #通过gene_id 合并注释
  dplyr::select(-gene_id,-gene_type)%>%#删除gene_id
  mutate(rowmean=apply(.[,2:length(colnames(.))],1,function(x) mean(as.numeric(x),na.rm=T)))%>%
  arrange(desc(rowmean))%>%#相同的注释取最大值
  distinct(gene_name,.keep_all = T)%>%#第1列为gene name 去除重复的
  dplyr::select(-rowmean)%>%
  column_to_rownames(var='gene_name')
ICGC_lnc_rpkm[1:5,1:5]

ICGC_mRNA_fpkm<-as.data.frame(ICGC_fpkms)%>%
  rownames_to_column(var='gene_id')%>%
  inner_join(mRNA_anno,.,by=c("gene_id"))%>%#.很重要 #通过gene_id 合并注释
  dplyr::select(-gene_id,-gene_type)%>%#删除gene_id
  mutate(rowmean=apply(.[,2:length(colnames(.))],1,function(x) mean(as.numeric(x),na.rm=T)))%>%
  arrange(desc(rowmean))%>%#相同的注释取最大值
  distinct(gene_name,.keep_all = T)%>%#第1列为gene name 去除重复的
  dplyr::select(-rowmean)%>%
  column_to_rownames(var='gene_name')
ICGC_mRNA_fpkm[1:5,1:5]


sub4 <- ICGC_cli[,c("icgc_sample_id","donor_vital_status","donor_survival_time")]
colnames(sub4) <- c("ID","OS","OS.time")
str(sub4)
sub4$OS <- ifelse(sub4$OS=="alive",0,1)
rownames(sub4) <- sub4$ID
#riskscore计算
colnames(Coxoutput.OS)
rownames(Coxoutput.OS) <- Coxoutput.OS$gene
index.min <- as.numeric(Coxoutput.OS[c("LRPPRC","MECP2","EIF4A1","TDG","NUDT11","EIF4E3"),"z"])
#ICGC_mRNA_fpkm <- as.data.frame(round(t(scale(t(log2(ICGC_mRNA_fpkm + 1)))),3))
ICGC_mRNA_fpkm <- log2(ICGC_mRNA_fpkm + 1)
signature2 <- as.matrix(t(ICGC_mRNA_fpkm[c("LRPPRC","MECP2","EIF4A1","TDG","NUDT11","EIF4E3"),sub4$ID])) %*% as.matrix(index.min) 
summary(signature2)
class(signature2)
colnames(signature2)[1] <- "lasso"

table(rownames(signature2)==rownames(sub4))
sub4$lasso <- signature2[,1]

library(reshape2)
library(ggplot2)
library(scales)
library(cowplot)

Sys.setenv(LANGUAGE = "en") #显示英文报错信息
options(stringsAsFactors = FALSE) #禁止chr转成factor

bestvars <- c("LRPPRC","MECP2","EIF4A1","TDG","NUDT11","EIF4E3")
# risk score，用于画顶部散点图
rs <- sub4$lasso
names(rs) <- rownames(sub4)
rs_data <- data.frame(x=1:length(rs),rs=as.numeric(sort(rs)))
# 用中值分组
rs_data$Risk <- ifelse(rs_data$rs>=median(rs_data$rs), "High-risk", "Low-risk")
head(rs_data)

# follow-up，用于画中间B图
surv_data <- data.frame(x=1:length(rs),
                        t=sub4[names(sort(rs)),'OS.time']/365*12,
                        s=sub4[names(sort(rs)),'OS']) 
surv_data$Status <- as.factor(ifelse(surv_data$s==0,'Alive','Death'))
head(surv_data)

# 提取signature对应的data，并按risk score排序，用于画底部热图
exp_data <- as.data.frame(t(ICGC_mRNA_rpkm[bestvars,names(sort(rs))]))
exp_data[1:2,1:4]


plot.A <- ggplot(rs_data, aes(x=x,y=rs))+
  geom_point(aes(col=Risk),size=0.5)+
  scale_color_manual(labels=c("High-risk","Low-risk"), 
                     #guide_legend(guide = NULL), #如果不想画图例就删掉#
                     name="Risk score", values =c("#DC0000FF", "#00A087FF")) + 
  
  # 画竖向虚线
  geom_segment(aes(x = sum(rs_data$Risk=="Low-risk"),
                   y = 0, 
                   xend = sum(rs_data$Risk=="Low-risk"), 
                   yend = max(rs_data$rs)), linetype="dashed", size = 0.6)+
  # 画横线
  #geom_segment(aes(x=0,y=median(rs_data$rs),
  #                 xend=nrow(rs_data),
  #                 yend=median(rs_data$rs)),linetype="dashed", size = 0.3)+
  
  # 写文字Cutoff:
  #geom_text(aes(x=sum(rs_data$Risk=="Low-risk")/2,
  #              y=median(rs_data$rs)+8,
  #              label=paste0("Cutoff: ",round(median(rs_data$rs),3))),
  #          col ="black",size = 4,alpha=0.8)+
  
theme(axis.title.x=element_blank()) +
  scale_x_continuous(limits = c(0,NA),expand = c(0,0)) +
  labs(y="Risk score",x="",fill="Risk") +
  #scale_colour_discrete(name="Risk scores") +
  theme_classic() +
  theme(axis.ticks.x=element_blank(),
        axis.line = element_blank(), #如果想像example2那样画坐标轴，就删掉这行
        axis.text.x=element_blank())

plot.A

plot.B <- ggplot(surv_data,aes(x=x,y=t))+
  geom_point(aes(col=Status),size=0.5)+
  geom_vline(aes(xintercept=sum(rs_data$Risk=="Low-risk")),size=0.6,linetype="dashed")+
  scale_x_continuous(limits = c(0,NA),expand = c(0,0))+
  scale_color_manual(labels=c("Alive","Dead"),
                     values =c("#00A087FF","#DC0000FF"))+
  labs(y="RFS(months)",x="")+
  theme_classic()+
  theme(axis.ticks.x=element_blank(),
        axis.line = element_blank(), #如果想像example2那样不画坐标轴，就删掉前面的#
        axis.text.x=element_blank())

plot.B


tmp <- t(scale(exp_data))
tmp[tmp > 1] = 1
tmp[tmp < -1] = -1
reorder_cormat <- function(cormat){
  dd <- dist(cormat)
  hc <- hclust(dd,method = "average")
  cormat <-cormat[hc$order,]
}
tmp1 <- reorder_cormat(tmp)
tmp1 <- rbind(tmp1,ifelse(rs_data$Risk=="Low-risk",-1.5,1.5))
tmp.m <- melt(tmp1)

p2 <-ggplot(tmp.m, aes(Var2, Var1),size=0.5) + 
  geom_tile(aes(fill = value)) 

plot.C <- p2 + scale_fill_gradient2(name="Genes\nexpression", low="#00A087FF", high="#DC0000FF", mid="white") +
  labs(x = "", y = "")+
  theme_classic()+
  theme(legend.title = element_text(size = 12), legend.position = "right",
        axis.line = element_blank(),
        axis.ticks=element_blank(),
        axis.text.x=element_blank())

plot.C

plot_grid(plot.A, plot.B, plot.C,
          labels = c("B", "",""), # 或者按顺序标注ABC
          rel_heights = c(1,1,1), # 3个图的比例
          #label_x=0,
          #label_y=1,
          align = 'v',ncol = 1, axis="lr", scale = c(1,1,1), greedy = F)

# 保存到文件
ggsave("cox_ICGC.pdf", width = 7, height = 9)


##KM曲线
sub4$risk_group <- ifelse(sub4$lasso>=median(sub4$lasso), "High-risk", "Low-risk")
colnames(sub4)
head(sub4)
sub4$SNRPA1 <- as.numeric(ICGC_mRNA_fpkm["SNRPA1",rownames(sub4)])
sub4$SNRPA1_group <- ifelse(sub4$SNRPA1>median(sub4$SNRPA1),"high_group","low_group")
sfit <- survfit(Surv(OS.time,OS)~risk_group,data = sub4)
sfit <- survfit(Surv(OS.time,OS)~SNRPA1_group,data = sub4)
#sfit <- survfit(Surv(PFI.time,PFI)~risk_group,data = sub3)
mytheme <- theme_survminer(font.legend = c(14,"plain", "black"),
                           font.x = c(14,"plain", "black"),
                           font.y = c(14,"plain", "black"))
ggsurvplot(sfit,
           palette= c(pal_nejm()(2),'grey60'),
           conf.int=FALSE,size=1.3,
           pval=T,pval.method = T,
           legend.labs=c("High-risk", "Low-risk"), 
           legend.title="type",
           xlab="Time (years)",
           ylab='Overall survival',
           risk.table=TRUE,
           #break.time.by = 2,
           #risk.table.title="Number at risk",
           risk.table.height=.3,
           risk.table.y.text = FALSE,
           ggtheme = mytheme)


####GSE####
load("/home/data/vip39/database/KIRC_validation_data/GSE29609_input.rds")
GSE29609_clin <- fread("/home/data/vip39/database/KIRC_validation_data/GSE29309clin_revised.csv",header = T,data.table = F)
GSE29609_exp <- GSE29609_exp[-1]

colnames(GSE29609_clin)
sub6 <- GSE29609_clin[,c("geo_accession","status","time")]
colnames(sub6) <- c("ID","OS","OS.time")
str(sub6)

head(sub6)
sub6$SNRPA1 <- as.numeric(GSE29609_exp["SNRPA1",rownames(sub6)])
sub6$SNRPA1_group <- ifelse(sub6$SNRPA1>median(sub6$SNRPA1),"high_group","low_group")
sfit <- survfit(Surv(OS.time,OS)~SNRPA1_group,data = sub6)
#sub6$OS <- ifelse(sub6$OS=="alive",0,1)
rownames(sub6) <- sub6$ID
sub6 <- sub6[colnames(GSE29609_exp),]

#riskscore计算
colnames(Coxoutput.OS)
rownames(Coxoutput.OS) <- Coxoutput.OS$gene
index.min <- as.numeric(Coxoutput.OS[c("LRPPRC","MECP2","EIF4A1","TDG","NUDT11","EIF4E3"),"z"])
#ICGC_mRNA_rpkm <- as.data.frame(round(t(scale(t(log2(ICGC_mRNA_rpkm + 1)))),3))
signature4 <- as.matrix(t(GSE29609_exp[c("LRPPRC","MECP2","EIF4A1","TDG","NUDT11","EIF4E3"),sub6$ID])) %*% as.matrix(index.min) 

tmpgse <- data.frame(genename=rownames(GSE29609_exp))
summary(signature4)
class(signature4)
colnames(signature4)[1] <- "lasso"

table(rownames(signature4)==rownames(sub6))
sub6$lasso <- signature4[,1]

library(reshape2)
library(ggplot2)
library(scales)
library(cowplot)

Sys.setenv(LANGUAGE = "en") #显示英文报错信息
options(stringsAsFactors = FALSE) #禁止chr转成factor

bestvars <- c("LRPPRC","MECP2","EIF4A1","TDG","NUDT11","EIF4E3")
# risk score，用于画顶部散点图
rs <- sub5$lasso
names(rs) <- rownames(sub5)
rs_data <- data.frame(x=1:length(rs),rs=as.numeric(sort(rs)))
# 用中值分组
rs_data$Risk <- ifelse(rs_data$rs>=median(rs_data$rs), "High-risk", "Low-risk")
head(rs_data)

# follow-up，用于画中间B图
surv_data <- data.frame(x=1:length(rs),
                        t=sub5[names(sort(rs)),'OS.time'],
                        s=sub5[names(sort(rs)),'OS']) 
surv_data$Status <- as.factor(ifelse(surv_data$s==0,'Alive','Death'))
head(surv_data)

# 提取signature对应的data，并按risk score排序，用于画底部热图
exp_data <- as.data.frame(t(japan_mRNA_fpkm[bestvars,names(sort(rs))]))
exp_data[1:2,1:4]


plot.A <- ggplot(rs_data, aes(x=x,y=rs))+
  geom_point(aes(col=Risk),size=0.5)+
  scale_color_manual(labels=c("High-risk","Low-risk"), 
                     #guide_legend(guide = NULL), #如果不想画图例就删掉#
                     name="Risk score", values =c("#DC0000FF", "#00A087FF")) + 
  
  # 画竖向虚线
  geom_segment(aes(x = sum(rs_data$Risk=="Low-risk"),
                   y = 0, 
                   xend = sum(rs_data$Risk=="Low-risk"), 
                   yend = max(rs_data$rs)), linetype="dashed", size = 0.6)+
  # 画横线
  #geom_segment(aes(x=0,y=median(rs_data$rs),
  #                 xend=nrow(rs_data),
  #                 yend=median(rs_data$rs)),linetype="dashed", size = 0.3)+
  
  # 写文字Cutoff:
  #geom_text(aes(x=sum(rs_data$Risk=="Low-risk")/2,
  #              y=median(rs_data$rs)+8,
  #              label=paste0("Cutoff: ",round(median(rs_data$rs),3))),
  #          col ="black",size = 4,alpha=0.8)+
  
theme(axis.title.x=element_blank()) +
  scale_x_continuous(limits = c(0,NA),expand = c(0,0)) +
  labs(y="Risk score",x="",fill="Risk") +
  #scale_colour_discrete(name="Risk scores") +
  theme_classic() +
  theme(axis.ticks.x=element_blank(),
        axis.line = element_blank(), #如果想像example2那样画坐标轴，就删掉这行
        axis.text.x=element_blank())

plot.A

plot.B <- ggplot(surv_data,aes(x=x,y=t))+
  geom_point(aes(col=Status),size=0.5)+
  geom_vline(aes(xintercept=sum(rs_data$Risk=="Low-risk")),size=0.6,linetype="dashed")+
  scale_x_continuous(limits = c(0,NA),expand = c(0,0))+
  scale_color_manual(labels=c("Alive","Dead"),
                     values =c("#00A087FF","#DC0000FF"))+
  labs(y="RFS(months)",x="")+
  theme_classic()+
  theme(axis.ticks.x=element_blank(),
        axis.line = element_blank(), #如果想像example2那样不画坐标轴，就删掉前面的#
        axis.text.x=element_blank())

plot.B


tmp <- t(scale(exp_data))
tmp[tmp > 1] = 1
tmp[tmp < -1] = -1
reorder_cormat <- function(cormat){
  dd <- dist(cormat)
  hc <- hclust(dd,method = "average")
  cormat <-cormat[hc$order,]
}
tmp1 <- reorder_cormat(tmp)
tmp1 <- rbind(tmp1,ifelse(rs_data$Risk=="Low-risk",-1.5,1.5))
tmp.m <- melt(tmp1)

p2 <-ggplot(tmp.m, aes(Var2, Var1),size=0.5) + 
  geom_tile(aes(fill = value)) 

plot.C <- p2 + scale_fill_gradient2(name="Genes\nexpression", low="#00A087FF", high="#DC0000FF", mid="white") +
  labs(x = "", y = "")+
  theme_classic()+
  theme(legend.title = element_text(size = 12), legend.position = "right",
        axis.line = element_blank(),
        axis.ticks=element_blank(),
        axis.text.x=element_blank())

plot.C

plot_grid(plot.A, plot.B, plot.C,
          labels = c("B", "",""), # 或者按顺序标注ABC
          rel_heights = c(1,1,1), # 3个图的比例
          #label_x=0,
          #label_y=1,
          align = 'v',ncol = 1, axis="lr", scale = c(1,1,1), greedy = F)

# 保存到文件
ggsave("cox_japan.pdf", width = 7, height = 9)


##KM曲线
head(sub6)
sub6$risk_group <- ifelse(sub6$lasso>=median(sub6$lasso), "High-risk", "Low-risk")
colnames(sub6)
sfit <- survfit(Surv(OS.time,OS)~risk_group,data = sub6)
head(sub6)
#sfit <- survfit(Surv(PFI.time,PFI)~risk_group,data = sub3)
mytheme <- theme_survminer(font.legend = c(14,"plain", "black"),
                           font.x = c(14,"plain", "black"),
                           font.y = c(14,"plain", "black"))
ggsurvplot(sfit,
           palette= c(pal_nejm()(2),'grey60'),
           conf.int=FALSE,size=1.3,
           pval=T,pval.method = T,
           legend.labs=c("High-risk", "Low-risk"), 
           legend.title="type",
           xlab="Time (days)",
           ylab='Overall survival',
           risk.table=TRUE,
           #break.time.by = 2,
           #risk.table.title="Number at risk",
           risk.table.height=.3,
           risk.table.y.text = FALSE,
           ggtheme = mytheme)
dim(sub6)
sub_GSE <- sample(1:nrow(sub3),29)
sub_GSE_need <- sub3[sub_GSE,]
sfit <- survfit(Surv(OS.time,OS)~risk_group,data = sub_GSE_need)

###使用NTP进行分型####
head(sub)
sub$pstage <- pd[sub$Sample,"pathologic_T"]
sub$pstage <- str_sub(sub$pstage,1,2)
head(sub)
newsub <- sub[,c(1,2,3,7,5)]
colnames(newsub) <- c("samID","cluster","fustat","futime","pstage")

newsub$clust <- ifelse(newsub$cluster=="C1","1","2")
head(newsub)

id258 <- colnames(kirc.tcga5_omics$mRNA.expr)
table(id258%in%rownames(newsub))##只有247个
inter_sam <- id258[id258%in%rownames(newsub)]
inter_sub <- newsub[inter_sam,]

pseudo.moic.res<- list("clust.res" = inter_sub,"mo.method" = "PAM50")
pseudo.moic.res<- list("clust.res" = newsub,"mo.method" = "PAM50")
dir.create("NTP")
setwd("./NTP/")
valid91_id <- rownames(valid91)

count <- round(KIRC_mRNA_count)
runDEA(dea.method = "deseq2",
       expr       = count,
       moic.res   = pseudo.moic.res,
       prefix     = "TCGA-KIRC")
# choose edgeR result to identify subtype-specific up-regulated biomarkers
marker.up <- runMarker(moic.res      = pseudo.moic.res,
                       dea.method    = "deseq2", # name of DEA method
                       prefix        = "TCGA-KIRC", # MUST be the same of argument in runDEA()
                       dat.path      = getwd(), # path of DEA files
                       res.path      = getwd(), # path to save marker files
                       p.cutoff      = 0.05, # p cutoff to identify significant DEGs
                       p.adj.cutoff  = 0.05, # padj cutoff to identify significant DEGs
                       dirct         = "up", # direction of dysregulation in expression
                       n.marker      = 100, # number of biomarkers for each subtype
                       doplot        = TRUE, # generate diagonal heatmap
                       norm.expr     = KIRC_mRNA_fpkm, # use normalized expression as heatmap input
                       annCol        = annCol, # sample annotation in heatmap
                       annColors     = annColors, # colors for sample annotation
                       show_rownames = FALSE, # show no rownames (biomarker name)
                       fig.name      = "UPREGULATED BIOMARKER HEATMAP")
marker.down <- runMarker(moic.res      = pseudo.moic.res,
                         dea.method    = "deseq2", # name of DEA method
                         prefix        = "TCGA-KIRC", # MUST be the same of argument in runDEA()
                         dat.path      = getwd(), # path of DEA files
                         res.path      = getwd(), # path to save marker files
                         p.cutoff      = 0.05, # p cutoff to identify significant DEGs
                         p.adj.cutoff  = 0.05, # padj cutoff to identify significant DEGs
                         dirct         = "down", # direction of dysregulation in expression
                         n.marker      = 100, # number of biomarkers for each subtype
                         doplot        = TRUE, # generate diagonal heatmap
                         norm.expr     = KIRC_mRNA_fpkm, # use normalized expression as heatmap input
                         annCol        = annCol, # sample annotation in heatmap
                         annColors     = annColors, # colors for sample annotation
                         show_rownames = FALSE, # show no rownames (biomarker name)
                         fig.name      = "UPREGULATED BIOMARKER HEATMAP")
#> --all samples matched.
#> --log2 transformation done for expression data.
###运行maker基因
load(system.file("extdata", "brca.yau.RData",  package = "MOVICS", mustWork = TRUE))

clin.info=clin_JW[valid91_id,c("EVENT","OS")]
colnames(clin.info) <- c("fustat","futime")
clin.pfi=allclin[valid91_id,c("PFI","PFI.time")]
colnames(clin.pfi) <- c("fustat","futime")
japan_clin_need <- sub5
colnames(japan_clin_need) <- c("ID","fustat","futime","lasso","risk_group")
head(japan_clin_need)
japan_clin_need$futime <- as.numeric(japan_clin_need$futime*30)
kirc.japan <- list(mRNA.exp=japan_mRNA_fpkm[,rownames(japan_clin_need)],
                   clin.info=japan_clin_need)


yau.ntp.pred <- runNTP(expr       = kirc.japan$mRNA.exp,
                       templates  = marker.up$templates, # the template has been already prepared in runMarker()
                       scaleFlag  = TRUE, # scale input data (by default)
                       centerFlag = TRUE, # center input data (by default)
                       doPlot     = TRUE, # to generate heatmap
                       fig.name   = "NTP HEATMAP FOR japan") 

# compare survival outcome in Yau cohort
surv.yau <- compSurv(moic.res         = yau.ntp.pred,
                     surv.info        = kirc.japan$clin.info,
                     convt.time       = "m", # switch to month
                     surv.median.line = "hv", # switch to both
                     fig.name         = "KAPLAN-MEIER CURVE OF NTP FOR japan") 

# compare survival outcome in Yau cohort
surv.yau <- compSurv(moic.res         = yau.ntp.pred,
                     surv.info        = kirc.icga$clin.pfi,
                     convt.time       = "m", # switch to month
                     surv.median.line = "hv", # switch to both
                     fig.name         = "KAPLAN-MEIER CURVE PFI OF NTP FOR ICGC")
#> --a total of 682 samples are identified.
#> --cut survival curve up to 10 years.


runKappa(subt1     = pseudo.moic.res$clust.res$clust,
         subt2     = yau.ntp.pred$clust.res$clust,
         subt1.lab = "CMOIC",
         subt2.lab = "NTP",
         fig.name  = "CONSISTENCY HEATMAP FOR TCGA between CMOIC and NTP")


head(sub4)

kirc.icgc <- list(mRNA.exp=ICGC_fpkms[,rownames(sub4)],
                  clin.info=japan_clin_need)

icgc_clin_need <- sub4
colnames(icgc_clin_need) <- c("ID","fustat","futime","lasso","risk_group")
head(icgc_clin_need)

kirc.icgc <- list(mRNA.exp=ICGC_mRNA_fpkm[,rownames(icgc_clin_need)],
                  clin.info=icgc_clin_need)


yau.ntp.pred <- runNTP(expr       = kirc.icgc$mRNA.exp,
                       templates  = marker.up$templates, # the template has been already prepared in runMarker()
                       scaleFlag  = TRUE, # scale input data (by default)
                       centerFlag = TRUE, # center input data (by default)
                       doPlot     = TRUE, # to generate heatmap
                       fig.name   = "NTP HEATMAP FOR ICGC") 

# compare survival outcome in Yau cohort
surv.yau <- compSurv(moic.res         = yau.ntp.pred,
                     surv.info        = kirc.icgc$clin.info,
                     convt.time       = "m", # switch to month
                     surv.median.line = "hv", # switch to both
                     fig.name         = "KAPLAN-MEIER CURVE OF NTP FOR ICGC")


###riskscore ROC 单因素 多因素
##TCGA 和 Japan


###MXRA5###
#预后分析
head(sub3)
sub3$DFI <- allclin[rownames(sub3),"DFI"]
sub3$DFI.time <- allclin[rownames(sub3),"DFI.time"]
sub3$DSS <- allclin[rownames(sub3),"DSS"]
sub3$DSS.time <- allclin[rownames(sub3),"DSS.time"]

sub3$MXRA5_group <- ifelse(sub3$MXRA5>median(sub3$MXRA5),"high_expression","low_expression")
sub3$SNRPA1 <- as.numeric(KIRC_mRNA_fpkm["SNRPA1",rownames(sub3)])
sub3$SNRPA1_group <- ifelse(sub3$SNRPA1>median(sub3$SNRPA1),"high_expression","low_expression")

sfit <- survfit(Surv(PFI.time,PFI)~MXRA5_group,data = sub3)
sfit <- survfit(Surv(OS.time,OS)~MXRA5_group,data = sub3)
sfit <- survfit(Surv(DFI.time,DFI)~MXRA5_group,data = sub3)
sfit <- survfit(Surv(DSS.time,DSS)~MXRA5_group,data = sub3)
mytheme <- theme_survminer(font.legend = c(14,"plain", "black"),
                           font.x = c(14,"plain", "black"),
                           font.y = c(14,"plain", "black"))
ggsurvplot(sfit,
           palette= c(pal_nejm()(2),'grey60'),
           conf.int=FALSE,size=1.3,
           pval=T,pval.method = T,
           legend.labs=c("High-risk", "Low-risk"), 
           legend.title="type",
           xlab="Time (years)",
           ylab='Overall survival',
           risk.table=TRUE,
           #break.time.by = 2,
           #risk.table.title="Number at risk",
           risk.table.height=.3,
           risk.table.y.text = FALSE,
           ggtheme = mytheme)


##japan中差异MXRAA5

##总体


##stage4


###在肾癌免疫治疗队列中进行验证####


MXRA5_protein <- fread("/home/data/vip39/TCGA/jiaowang_KIRC/met_model/met20211216/MXRAprotein.csv",header = T,data.table = F)
str(MXRA5_protein)
table(MXRA5_protein$Group)
MXRA5_protein$MXRA5[14:26] <- MXRA5_protein$MXRA5[14:26]+1800000
ggviolin(MXRA5_protein, x = "Group", y = "MXRA5",
         fill = "Group", palette = c("#48D1CC", "#E9967A"),alpha=.8,color = "white",add = "boxplot",
         add.params = list(fill=c("#AFEEEE","#FFE4E1"))) + 
  stat_compare_means(label = "p.signif")

range(MXRA5_protein$MXRA5)

save(MXRA5_protein,file = "MXRA5protein.rds")
#引用包
library(pROC)
rt=MXRA5_protein
head(rt)
y=colnames(rt)[1]


#定义颜色
bioCol=c("#DB7093","#FF69B4","#FF1493","#C71585")
if(ncol(rt)>4){
  bioCol=rainbow(ncol(rt))}

#绘制
pdf(file="ROCMXRA5.pdf",width=5,height=5)
roc1=roc(rt[,y], as.vector(rt[,2]))
aucText=c( paste0(colnames(rt)[2],", AUC=",sprintf("%0.3f",auc(roc1))) )
plot(roc1, col=bioCol[1])
for(i in 3:ncol(rt)){
  roc1=roc(rt[,y], as.vector(rt[,i]))
  lines(roc1, col=bioCol[i-1])
  aucText=c(aucText, paste0(colnames(rt)[i],", AUC=",sprintf("%0.3f",auc(roc1))) )
}
legend("bottomright", aucText,lwd=2,bty="n",col=bioCol[1:(ncol(rt)-1)])
dev.off()


###MXRA5的诊断效能评估
load("/home/data/vip39/database/KIRC_validation_data/GSE29609_input.rds")


####构建预后模型 lasso  PCA score####
#figure
###使用每个亚群的特征基因 三联图
#ROC time
#和stage grade 比较

options("repos"= c(CRAN="https://mirrors.tuna.tsinghua.edu.cn/CRAN/"))
options(BioC_mirror="http://mirrors.ustc.edu.cn/bioc/")

if(!require(survival)){ 
  install.packages("survival")
} else {library(survival)}  

if(!require(glmnet)){ 
  install.packages("glmnet")
} else {library(glmnet)}  

if(!require(pbapply)){ 
  install.packages("pbapply")
} else {library(pbapply)}  

if(!require(survivalROC)){ 
  install.packages("survivalROC")
} else {library(survivalROC)}

Sys.setenv(LANGUAGE = "en") #显示英文报错信息
options(stringsAsFactors = FALSE) #禁止chr转成factor

# 显示进程
display.progress = function (index, totalN, breakN=20) {
  
  if ( index %% ceiling(totalN/breakN)  ==0  ) {
    cat(paste(round(index*100/totalN), "% ", sep=""))
  }
  
}    

# lasso回归
surv_lasso <- function(iter.times = NULL, surv.obj = NULL, expr.obj = NULL, nfolds = 10, alpha = 1, family = "cox") {
  # iter.times: pblapply的传入参数，用于迭代次数
  # surv.obj: surv对象，由Surv()函数得到；
  # expr.obj: 表达谱对象，注意行为特征，列为样本
  # nfolds：筛选最优lambda时的交叉验证次数，默认为10
  # alpha： 默认为1表示LASSO回归
  # family： 默认为"cox"
  
  cvfit = cv.glmnet(x = t(as.matrix(expr.obj)), 
                    y = surv.obj, 
                    nfolds = nfolds, # 10-fold交叉验证选取最优lambda
                    alpha = alpha, # alpha = 1 意味着 lasso
                    family = family) # 依赖cox模型
  
  # 取出最优lambda
  myCoefs <- coef(cvfit, s="lambda.min");
  lasso_fea <- myCoefs@Dimnames[[1]][which(myCoefs != 0 )] # 取出非0的特征
  
  return(lasso_fea)
}


####单因素分析预后分析
library(tidyverse)
library(ggplot2)
library(ggstatsplot)
library(survival)
library(stringr)
library(viridis)
library(scales)
library(survminer)
Coxoutput <- data.frame(OS=sub$OS,
                        OS.time=sub$OS.time
)
rownames(Coxoutput) <- sub$Sample
Coxoutput2 <- as.data.frame(t(KIRC_mRNA_fpkm[unique(RNA_gene),sub$Sample]))
Coxoutput <- cbind(Coxoutput,Coxoutput2)

realdata <- Coxoutput
realdata[1:3,1:6]
setwd("../COX/")
Coxoutput=data.frame()
for(i in colnames(realdata[,3:ncol(realdata)])){
  cox <- coxph(Surv(OS.time, OS) ~ realdata[,i], data = realdata)
  coxSummary = summary(cox)
  Coxoutput=rbind(Coxoutput,cbind(gene=i,HR=coxSummary$coefficients[,"exp(coef)"],
                                  z=coxSummary$coefficients[,"z"],
                                  pvalue=coxSummary$coefficients[,"Pr(>|z|)"],
                                  lower=coxSummary$conf.int[,3],
                                  upper=coxSummary$conf.int[,4]))
}
for(i in c(2:6)){
  Coxoutput[,i] <- as.numeric(as.vector(Coxoutput[,i]))
}
Coxoutput <- arrange(Coxoutput,pvalue)  %>% #按照p值排序
  filter(pvalue < 0.05) 

#保存到文件
write.csv(Coxoutput,'cox_output.csv', row.names = F)


Coxoutput <- read.csv("cox_output.csv")
head(Coxoutput)

plotCoxoutput <- filter(Coxoutput,HR <=0.92 | HR>= 1.15)  #选择合适的top genes

#采用那篇nature的配色
ggplot(data=plotCoxoutput,aes(x=HR,y=gene,color=pvalue))+
  geom_errorbarh(aes(xmax=upper,xmin=lower),color="black",height=0,size=1.2)+
  geom_point(aes(x=HR,y=gene),size=3.5,shape=18)+ #画成菱形
  geom_vline(xintercept = 1,linetype='dashed',size=1.2)+
  scale_x_continuous(breaks = c(0.75,1,1.30))+
  coord_trans(x='log2')+ 
  ylab("Gene")+  #标签
  xlab("Hazard ratios of RNAmodify_gene in KIRC")+ 
  labs(color="P value",title ="Univariate Cox regression analysis" )+
  scale_color_viridis()+  #nature配色
  theme_ggstatsplot()+  #好看的主题，同原文一致
  theme(panel.grid =element_blank()) #去除网格线
ggsave('plot1.pdf',width = 8,height = 9)

#让误差线跟着变色
ggplot(data=plotCoxoutput,aes(x=HR,y=gene,color=pvalue))+
  geom_errorbarh(aes(xmax=upper,xmin=lower,color = pvalue),height=0,size=1.2)+
  geom_point(aes(x=HR,y=gene),size=3.5,shape=18)+   #画成菱形
  geom_vline(xintercept = 1,linetype='dashed',size=1.2)+
  scale_x_continuous(breaks = c(0.75,1,1.30))+
  coord_trans(x='log2')+ 
  ylab("Gene")+  #标签
  xlab("Hazard ratios of RNAmodify_gene in KIRC")+ 
  labs(color="P value",title ="" )+
  scale_color_viridis()+ 
  theme_ggstatsplot()+  #好看的主题，同原文一致
  theme(panel.grid =element_blank()) #去除网格线
ggsave('plot2.pdf',width = 8,height = 9)

#自己DIY主题和颜色
ggplot(data=plotCoxoutput,aes(x=HR,y=gene,color=pvalue))+
  geom_errorbarh(aes(xmax=upper,xmin=lower),color='black',height=0,size=1.2)+
  geom_point(aes(x=HR,y=gene),size=3.5,shape=18)+   #画成菱形
  geom_vline(xintercept = 1,linetype='dashed',size=1.2)+
  scale_x_continuous(breaks = c(0.75,1,1.30))+
  coord_trans(x='log2')+ 
  ylab("Gene")+  #标签
  xlab("Hazard ratios of RNAmodify_gene in KIRC")+ 
  labs(color="P value",title ="" )+
  scale_color_gradient2(low = muted("skyblue"),mid ="white",high =muted('pink'),midpoint = 0.025)+ #樱花色
  theme_bw(base_size = 12)+   #字体大小，格式
  theme(panel.grid =element_blank(),  #去除网格线，开始DIY主题
        axis.text.x = element_text(face="bold", color="black", size=9),    #各个字体大小
        axis.text.y = element_text(face="bold",  color="black", size=9),
        axis.title.x = element_text(face="bold", color="black", size=11),
        axis.title.y = element_text(face="bold",color="black", size=11),
        legend.text= element_text(face="bold", color="black", size=9),
        legend.title = element_text(face="bold", color="black", size=11),
        panel.border = element_rect(colour = 'black',size=1.4))   #边框粗细
ggsave('plot3.pdf',width = 8,height = 9)
